# Supplementary material for: K-Ion Slides in Prussian Blue Analogues
Source: J Am Chem Soc. 2023 Oct 25;145(44):24249–59. doi: 10.1021/jacs.3c08751 (PMC10636749; doi:10.1021/jacs.3c08751)
Supplement: Supplementary file 2 — ja3c08751_si_002.xlsx [file ja3c08751_si_002.xlsx]

## Sheet: Sheet1
Sample	T (K)	Space Group	a (Å)	s(a) (Å)	b (Å)	s(b) (Å)	c (Å)	s(c) (Å)	b (o)	s(b)	V (Å3)	s(V) (Å3)	G5+(b)	s(G5+(b))	X5+	s(X5+)	xK	s(xK)	yK	s(yK)	zK	s(zK)	f (%)	Space Group	a (Å)	s(a) (Å)	c (Å)	s(c) (Å)	V (Å3)	s(V) (Å3)	f (%)	Space Group	a (Å)	s(a) (Å)	c (Å)	s(c) (Å)	V (Å3)	s(V) (Å3)	f (%)
K2Mn[Fe(CN)6]	299.2	P21/n	10.0988	0.00254	7.33463	0.00068	6.94869	0.00068	90.0114	0.00053	514.695	0.14664	-0.03816	0	0.93421	0.00104	0.75115	0.00025	0.56532	7e-05	-0.02062	0.00012	100
K2Mn[Fe(CN)6]	307.8	P21/n	10.1014	0.00343	7.33497	0.00092	6.95116	0.00092	90.0114	0.00051	515.033	0.19835	-0.03795	0	0.93069	0.00103	0.75097	0.00025	0.56507	7e-05	-0.02048	0.00012	100
K2Mn[Fe(CN)6]	308.8	P21/n	10.1023	0.00236	7.33505	0.00063	6.95204	0.00063	90.0117	0.00051	515.152	0.13632	-0.03787	0	0.92918	0.00104	0.75124	0.00024	0.56497	7e-05	-0.02046	0.00012	100
K2Mn[Fe(CN)6]	316.3	P21/n	10.1043	0.00304	7.33529	0.00081	6.95392	0.00081	90.0105	0.00051	515.408	0.17556	-0.03771	0	0.92615	0.00104	0.75111	0.00024	0.56476	7e-05	-0.0203	0.00012	100
K2Mn[Fe(CN)6]	319.6	P21/n	10.1058	0.00174	7.33552	0.00046	6.95546	0.00046	90.0116	0.00049	515.616	0.10052	-0.03758	0	0.92493	0.001	0.75143	0.00023	0.56467	7e-05	-0.02019	0.00012	100
K2Mn[Fe(CN)6]	322.2	P21/n	10.1069	0.0014	7.33566	0.00037	6.95653	0.00037	90.0119	0.00048	515.762	0.0812	-0.03749	0	0.9231	0.00101	0.75133	0.00023	0.56454	7e-05	-0.02012	0.00012	100
K2Mn[Fe(CN)6]	327.3	P21/n	10.1086	0.00229	7.33587	0.00061	6.95814	0.00061	90.0116	0.00048	515.983	0.13252	-0.03735	0	0.91989	0.00101	0.7516	0.00023	0.56432	7e-05	-0.02012	0.00012	100
K2Mn[Fe(CN)6]	331.5	P21/n	10.1102	0.00314	7.33608	0.00084	6.95975	0.00084	90.0114	0.00047	516.202	0.18182	-0.03721	0	0.91723	0.001	0.75141	0.00023	0.56413	7e-05	-0.01993	0.00012	100
K2Mn[Fe(CN)6]	335.9	P21/n	10.1117	0.00293	7.33626	0.00078	6.96115	0.00078	90.0113	0.00047	516.392	0.16988	-0.03709	0	0.9151	0.001	0.75105	0.00023	0.56398	7e-05	-0.01973	0.00012	100
K2Mn[Fe(CN)6]	338.9	P21/n	10.1129	0.00483	7.33644	0.00129	6.96235	0.00129	90.0112	0.00046	516.557	0.27999	-0.03699	0	0.91336	0.001	0.75119	0.00023	0.56386	7e-05	-0.01983	0.00011	100
K2Mn[Fe(CN)6]	342.2	P21/n	10.1141	0.00395	7.3366	0.00105	6.96349	0.00105	90.0106	0.00048	516.714	0.22866	-0.03689	0	0.91176	0.001	0.75153	0.00023	0.56375	7e-05	-0.01978	0.00011	100
K2Mn[Fe(CN)6]	347	P21/n	10.1159	0.00319	7.33682	0.00085	6.96518	0.00085	90.0107	0.00046	516.946	0.18466	-0.03675	0	0.90932	0.00098	0.75152	0.00022	0.56358	7e-05	-0.01972	0.00011	100
K2Mn[Fe(CN)6]	351.6	P21/n	10.1175	0.00442	7.33703	0.00118	6.96676	0.00118	90.0103	0.00047	517.159	0.2561	-0.03661	0	0.90731	0.00099	0.75166	0.00022	0.56344	7e-05	-0.01956	0.00011	100
K2Mn[Fe(CN)6]	355.4	P21/n	10.1189	0.00226	7.33719	0.0006	6.96813	0.0006	90.0104	0.00046	517.345	0.13086	-0.03649	0	0.90467	0.00099	0.75168	0.00022	0.56325	7e-05	-0.01956	0.00011	100
K2Mn[Fe(CN)6]	359.1	P21/n	10.1204	0.00193	7.33736	0.00052	6.96951	0.00052	90.0106	0.00046	517.534	0.11222	-0.03637	0	0.90284	0.00098	0.7516	0.00022	0.56313	7e-05	-0.01944	0.00011	100
K2Mn[Fe(CN)6]	363.8	P21/n	10.1222	0.00264	7.33758	0.00071	6.97129	0.00071	90.0096	0.00046	517.773	0.15314	-0.03622	0	0.89904	0.00097	0.75163	0.00022	0.56286	7e-05	-0.01937	0.00011	100
K2Mn[Fe(CN)6]	368.6	P21/n	10.1238	0.00453	7.33775	0.00121	6.97286	0.00121	90.0096	0.00046	517.983	0.26295	-0.03608	0	0.89687	0.00097	0.75164	0.00022	0.56271	7e-05	-0.01931	0.00011	100
K2Mn[Fe(CN)6]	372.2	P21/n	10.1251	0.00212	7.33792	0.00056	6.97422	0.00056	90.009	0.00047	518.165	0.12269	-0.03596	0	0.89459	0.00098	0.75155	0.00022	0.56255	7e-05	-0.01914	0.00011	100
K2Mn[Fe(CN)6]	376.6	P21/n	10.1269	0.00178	7.3381	0.00048	6.97591	0.00048	90.0093	0.00046	518.393	0.10376	-0.03581	0	0.89178	0.00097	0.75166	0.00022	0.56235	7e-05	-0.01907	0.00011	100
K2Mn[Fe(CN)6]	380.1	P21/n	10.1283	0.00243	7.33825	0.00065	6.97733	0.00065	90.0087	0.00047	518.581	0.14132	-0.03569	0	0.88924	0.00098	0.75147	0.00022	0.56218	7e-05	-0.01894	0.00011	100
K2Mn[Fe(CN)6]	384.3	P21/n	10.13	0.00151	7.33842	0.0004	6.97897	0.0004	90.0096	0.00047	518.802	0.08749	-0.03554	0	0.88634	0.00097	0.75113	0.00022	0.56197	7e-05	-0.019	0.00011	100
K2Mn[Fe(CN)6]	388.5	P21/n	10.1315	0.00177	7.33856	0.00047	6.9805	0.00047	90.0096	0.00047	519.004	0.10282	-0.0354	0	0.88486	0.00097	0.75118	0.00022	0.56187	7e-05	-0.01896	0.00011	100
K2Mn[Fe(CN)6]	392.6	P21/n	10.1331	0.00468	7.33872	0.00125	6.98208	0.00125	90.0086	0.00048	519.212	0.27191	-0.03526	0	0.88182	0.00097	0.75114	0.00022	0.56166	7e-05	-0.01891	0.00011	100
K2Mn[Fe(CN)6]	396.6	P21/n	10.1346	0.00192	7.33885	0.00051	6.98365	0.00051	90.0084	0.00048	519.418	0.112	-0.03512	0	0.8803	0.00097	0.75117	0.00022	0.56155	7e-05	-0.01883	0.00011	100
K2Mn[Fe(CN)6]	400.6	P21/n	10.1363	0.00223	7.339	0.0006	6.98532	0.0006	90.008	0.00048	519.638	0.12941	-0.03497	0	0.87761	0.00096	0.75141	0.00022	0.56136	7e-05	-0.01881	0.00011	100
K2Mn[Fe(CN)6]	404.6	P21/n	10.1377	0.00264	7.3391	0.0007	6.98676	0.0007	90.0082	0.00049	519.826	0.15338	-0.03484	0	0.87339	0.00098	0.75121	0.00023	0.56107	7e-05	-0.01873	0.00011	100
K2Mn[Fe(CN)6]	408	P21/n	10.1392	0.00218	7.33923	0.00058	6.98823	0.00058	90.0084	0.00049	520.021	0.12728	-0.03471	0	0.87149	0.00097	0.7514	0.00023	0.56093	7e-05	-0.01854	0.00011	100
K2Mn[Fe(CN)6]	413.5	P21/n	10.1411	0.00213	7.33936	0.00057	6.99024	0.00057	90.0077	0.0005	520.28	0.12401	-0.03452	0	0.86854	0.00098	0.75136	0.00023	0.56073	7e-05	-0.01848	0.00011	100
K2Mn[Fe(CN)6]	417.8	P21/n	10.1429	0.00442	7.33949	0.00118	6.99203	0.00118	90.0071	0.00049	520.512	0.25728	-0.03436	0	0.8652	0.00099	0.75108	0.00023	0.5605	7e-05	-0.01839	0.00012	100
K2Mn[Fe(CN)6]	420.7	P21/n	10.1441	0.0041	7.33955	0.0011	6.99326	0.0011	90.0075	0.00051	520.67	0.23889	-0.03424	0	0.86293	0.001	0.75141	0.00025	0.56034	7e-05	-0.01836	0.00012	100
K2Mn[Fe(CN)6]	424.7	P21/n	10.1456	0.00478	7.33964	0.00128	6.99478	0.00128	90.0059	0.00049	520.864	0.2784	-0.0341	0	0.86064	0.001	0.7509	0.00023	0.56018	7e-05	-0.01833	0.00012	100
K2Mn[Fe(CN)6]	428.7	P21/n	10.1471	0.00678	7.33971	0.00181	6.99636	0.00181	90.0063	0.00051	521.068	0.39487	-0.03395	0	0.85706	0.00101	0.7511	0.00023	0.55993	7e-05	-0.01823	0.00012	100
K2Mn[Fe(CN)6]	433.1	P21/n	10.1489	0.00406	7.3398	0.00108	6.99817	0.00108	90.006	0.00052	521.299	0.23634	-0.03378	0	0.85434	0.00102	0.75089	0.00024	0.55974	7e-05	-0.01819	0.00012	100
K2Mn[Fe(CN)6]	438.1	P21/n	10.1507	0.00508	7.33985	0.00136	7.00002	0.00136	90.0048	0.00052	521.533	0.29631	-0.0336	0	0.85065	0.00104	0.75058	0.00024	0.55948	7e-05	-0.01808	0.00012	100
K2Mn[Fe(CN)6]	441.6	P21/n	10.1521	0.00776	7.33991	0.00207	7.00158	0.00207	90.0036	0.00052	521.727	0.45227	-0.03345	0	0.84923	0.00105	0.75082	0.00024	0.55938	7e-05	-0.0181	0.00012	100
K2Mn[Fe(CN)6]	445.9	P21/n	10.1539	0.0036	7.33995	0.00096	7.00334	0.00096	90.0036	0.00054	521.95	0.20963	-0.03328	0	0.84559	0.00107	0.75043	0.00025	0.55912	8e-05	-0.01785	0.00013	100
K2Mn[Fe(CN)6]	449.6	P21/n	10.1553	0.01018	7.33998	0.00272	7.00503	0.00272	90.0053	0.00055	522.155	0.59385	-0.03312	0	0.84206	0.0011	0.75075	0.00027	0.55888	8e-05	-0.01767	0.00013	100
K2Mn[Fe(CN)6]	454	P21/n	10.157	0.00238	7.33996	0.00064	7.00666	0.00064	90.0026	0.00057	522.362	0.13894	-0.03296	0	0.83882	0.00112	0.75053	0.00026	0.55865	8e-05	-0.01772	0.00013	100
K2Mn[Fe(CN)6]	457.7	P21/n	10.1585	0.0055	7.33997	0.00147	7.00829	0.00147	90.0016	0.00056	522.559	0.32121	-0.0328	0	0.83722	0.00113	0.75076	0.00027	0.55854	8e-05	-0.01774	0.00013	100
K2Mn[Fe(CN)6]	461.6	P21/n	10.16	0.00229	7.33998	0.00061	7.00999	0.00061	90.0035	0.00058	522.765	0.13332	-0.03263	0	0.83261	0.00115	0.75113	0.00028	0.55822	8e-05	-0.01772	0.00013	100
K2Mn[Fe(CN)6]	465.8	P21/n	10.1617	0.00613	7.33993	0.00164	7.01171	0.00164	90.0003	0.00059	522.977	0.35796	-0.03245	0	0.83006	0.00118	0.75082	0.00027	0.55804	8e-05	-0.01761	0.00014	100
K2Mn[Fe(CN)6]	469.9	P21/n	10.1633	0.00708	7.33992	0.00189	7.01355	0.00189	89.9984	0.00058	523.198	0.41361	-0.03227	0	0.82696	0.00118	0.75127	0.00028	0.55782	8e-05	-0.01752	0.00014	100
K2Mn[Fe(CN)6]	474.4	P21/n	10.1651	0.00771	7.33991	0.00206	7.01552	0.00206	89.9998	0.0006	523.433	0.45036	-0.03207	0	0.82254	0.00122	0.7515	0.00029	0.55751	9e-05	-0.01742	0.00014	100
K2Mn[Fe(CN)6]	478.6	P21/n	10.1667	0.00485	7.33984	0.0013	7.01724	0.0013	89.998	0.00062	523.641	0.28344	-0.0319	0	0.81861	0.00124	0.75135	0.00029	0.55724	9e-05	-0.01741	0.00014	100
K2Mn[Fe(CN)6]	482.3	P21/n	10.1682	0.01037	7.33977	0.00277	7.01899	0.00277	89.9968	0.00061	523.843	0.60595	-0.03172	0	0.81582	0.00125	0.75144	0.00029	0.55704	9e-05	-0.01745	0.00014	100
K2Mn[Fe(CN)6]	486.6	P21/n	10.1699	0.01095	7.33974	0.00293	7.02085	0.00293	89.9971	0.00062	524.067	0.64029	-0.03153	0	0.81312	0.00128	0.75135	0.00029	0.55685	9e-05	-0.01727	0.00015	100
K2Mn[Fe(CN)6]	490.3	P21/n	10.1715	0.00865	7.33967	0.00231	7.02263	0.00231	89.9973	0.00064	524.276	0.50574	-0.03135	0	0.80904	0.00131	0.75159	0.0003	0.55657	9e-05	-0.01717	0.00015	100
K2Mn[Fe(CN)6]	494.4	P21/n	10.1729	0.00428	7.33958	0.00114	7.02429	0.00114	89.9958	0.00064	524.47	0.2499	-0.03118	0	0.8062	0.00133	0.75159	0.0003	0.55637	9e-05	-0.01713	0.00015	100
K2Mn[Fe(CN)6]	498	P21/n	10.1744	0.00912	7.3395	0.00244	7.02592	0.00244	89.9949	0.00065	524.66	0.53375	-0.03101	0	0.80365	0.00135	0.75144	0.00031	0.55619	9e-05	-0.01701	0.00015	100
K2Mn[Fe(CN)6]	502.6	P21/n	10.1761	0.01039	7.33944	0.00278	7.02799	0.00278	89.9955	0.00066	524.901	0.60799	-0.03079	0	0.79915	0.00138	0.75171	0.0003	0.55588	0.0001	-0.01712	0.00016	100
K2Mn[Fe(CN)6]	506.7	P21/n	10.1779	0.009	7.33935	0.00241	7.03002	0.00241	89.9974	0.00068	525.135	0.52711	-0.03059	1e-05	0.79467	0.00142	0.75191	0.00031	0.55556	0.0001	-0.01701	0.00016	100
K2Mn[Fe(CN)6]	511.3	P21/n	10.1796	0.01074	7.33927	0.00287	7.03193	0.00287	89.9951	0.00069	525.359	0.62876	-0.03039	1e-05	0.79138	0.00145	0.75122	0.0003	0.55533	0.0001	-0.01669	0.00016	100
K2Mn[Fe(CN)6]	515.1	P21/n	10.1811	0.01014	7.33919	0.00271	7.03384	0.00271	89.9982	0.00071	525.577	0.59373	-0.03019	1e-05	0.78749	0.0015	0.75097	0.00033	0.55506	0.0001	-0.01677	0.00017	100
K2Mn[Fe(CN)6]	519.5	P21/n	10.1829	0.00637	7.33907	0.0017	7.03588	0.0017	89.9952	0.00072	525.812	0.37332	-0.02998	1e-05	0.78408	0.00151	0.75147	0.00033	0.55482	0.00011	-0.0168	0.00017	100
K2Mn[Fe(CN)6]	523.5	P21/n	10.1845	0.00573	7.33899	0.00153	7.03779	0.00153	89.9973	0.00073	526.03	0.33595	-0.02978	1e-05	0.77986	0.00155	0.75131	0.00034	0.55453	0.00011	-0.0167	0.00017	100
K2Mn[Fe(CN)6]	527.7	P21/n	10.1861	0.00157	7.33889	0.00042	7.03965	0.00042	89.9944	0.00075	526.245	0.09239	-0.02959	1e-05	0.77611	0.00157	0.75125	0.00035	0.55427	0.00011	-0.0164	0.00018	100
K2Mn[Fe(CN)6]	531.6	P21/n	10.1876	0.01173	7.33879	0.00314	7.04146	0.00314	89.9944	0.00076	526.451	0.68815	-0.0294	1e-05	0.77324	0.0016	0.75121	0.00036	0.55407	0.00011	-0.0164	0.00018	100
K2Mn[Fe(CN)6]	535.7	P21/n	10.1895	0.01347	7.33869	0.0036	7.04363	0.0036	89.9979	0.00077	526.704	0.79014	-0.02918	1e-05	0.76823	0.00165	0.75132	0.00037	0.55371	0.00012	-0.01662	0.00018	100
K2Mn[Fe(CN)6]	539.7	P21/n	10.1912	0.00881	7.33854	0.00236	7.04579	0.00236	89.9945	0.00077	526.944	0.51705	-0.02895	1e-05	0.76487	0.00167	0.75119	0.00037	0.55348	0.00012	-0.01642	0.00019	100
K2Mn[Fe(CN)6]	544	P21/n	10.193	0.00181	7.33848	0.00048	7.04784	0.00048	89.9975	0.00079	527.184	0.1059	-0.02874	1e-05	0.7603	0.00171	0.75116	0.00038	0.55316	0.00012	-0.01636	0.00019	100
K2Mn[Fe(CN)6]	548.1	P21/n	10.1946	0.00575	7.33837	0.00154	7.04976	0.00154	89.9933	0.0008	527.402	0.33744	-0.02854	1e-05	0.75646	0.00173	0.75117	0.00035	0.55289	0.00012	-0.01601	0.00019	100
K2Mn[Fe(CN)6]	552.2	P21/n	10.1962	0.0017	7.33824	0.00045	7.05178	0.00045	89.9932	0.00082	527.63	0.0994	-0.02832	1e-05	0.7525	0.00176	0.75093	0.00036	0.55261	0.00012	-0.0159	0.00019	100
K2Mn[Fe(CN)6]	556.3	P21/n	10.1981	0.00204	7.33817	0.00055	7.05401	0.00055	89.9928	0.00083	527.891	0.11995	-0.0281	1e-05	0.74776	0.0018	0.75127	0.00036	0.55228	0.00013	-0.01588	0.0002	100
K2Mn[Fe(CN)6]	560.8	P21/n	10.1999	0.00326	7.33808	0.00087	7.0561	0.00087	89.9934	0.00085	528.131	0.19127	-0.02788	1e-05	0.74385	0.00185	0.75126	0.00041	0.55201	0.00013	-0.01579	0.0002	100
K2Mn[Fe(CN)6]	564.7	P21/n	10.2017	0.01147	7.33795	0.00307	7.05822	0.00307	89.9925	0.00085	528.374	0.67426	-0.02766	1e-05	0.7404	0.00188	0.75108	0.00038	0.55177	0.00013	-0.01577	0.00021	100
K2Mn[Fe(CN)6]	568.6	P21/n	10.2034	0.01541	7.33785	0.00412	7.06025	0.00412	89.9919	0.00086	528.61	0.90599	-0.02745	1e-05	0.73633	0.00191	0.75125	0.00038	0.55148	0.00013	-0.01559	0.00021	100
K2Mn[Fe(CN)6]	572.5	P21/n	10.2052	0.01036	7.33775	0.00277	7.06232	0.00277	89.9919	0.00088	528.848	0.60922	-0.02723	1e-05	0.73159	0.00195	0.75124	0.00043	0.55115	0.00014	-0.01549	0.00022	100
K2Mn[Fe(CN)6]	577.1	P21/n	10.207	0.01883	7.33766	0.00503	7.06442	0.00503	89.9917	0.00089	529.091	1.10791	-0.02702	1e-05	0.72756	0.00199	0.75144	0.00043	0.55087	0.00014	-0.01559	0.00022	100
K2Mn[Fe(CN)6]	581	P21/n	10.2088	0.01887	7.33748	0.00504	7.06657	0.00504	89.9912	0.00091	529.333	1.11003	-0.02679	1e-05	0.72332	0.00203	0.75136	0.00044	0.55057	0.00014	-0.01542	0.00022	100
K2Mn[Fe(CN)6]	584.9	P21/n	10.2106	0.02752	7.33716	0.00735	7.06896	0.00735	89.9901	0.00093	529.586	1.61983	-0.02652	1e-05	0.71743	0.00209	0.75146	0.00045	0.55016	0.00015	-0.0153	0.00023	100
K2Mn[Fe(CN)6]	588.9	P21/n	10.2126	0.02832	7.3366	0.00757	7.07162	0.00757	89.9888	0.00093	529.845	1.66737	-0.0262	1e-05	0.71378	0.00213	0.75162	0.00045	0.54991	0.00015	-0.01518	0.00024	100
K2Mn[Fe(CN)6]	593.1	P21/n	10.2143	0.01494	7.33591	0.00399	7.07422	0.00399	89.9868	0.00094	530.08	0.88012	-0.02587	1e-05	0.70961	0.00215	0.75195	0.00045	0.54962	0.00015	-0.01527	0.00024	100
K2Mn[Fe(CN)6]	597.2	P21/n	10.2165	0.01979	7.33553	0.00529	7.07692	0.00529	89.9848	0.00096	530.366	1.16609	-0.02557	1e-05	0.7046	0.00222	0.752	0.00047	0.54927	0.00015	-0.01527	0.00025	100
K2Mn[Fe(CN)6]	601.1	P21/n	10.2185	0.00191	7.3353	0.00051	7.07943	0.00051	89.9839	0.00099	530.645	0.1123	-0.0253	1e-05	0.69925	0.00227	0.75222	0.00045	0.54889	0.00016	-0.015	0.00025	100
K2Mn[Fe(CN)6]	605.5	P21/n	10.2206	0.03197	7.33516	0.00854	7.08178	0.00854	89.9839	0.001	530.917	1.88449	-0.02505	1e-05	0.69543	0.00231	0.75248	0.00045	0.54862	0.00016	-0.01502	0.00026	100
K2Mn[Fe(CN)6]	610.2	P21/n	10.2224	0.01522	7.33503	0.00407	7.08398	0.00407	89.9825	0.00101	531.169	0.89764	-0.02482	1e-05	0.69023	0.00235	0.75263	0.00045	0.54826	0.00016	-0.01487	0.00026	100
K2Mn[Fe(CN)6]	613.5	P21/n	10.2243	0.00528	7.33493	0.00141	7.08615	0.00141	89.9823	0.00103	531.422	0.3115	-0.0246	1e-05	0.68461	0.00241	0.75265	0.00047	0.54787	0.00017	-0.01482	0.00027	100
K2Mn[Fe(CN)6]	617.5	P21/n	10.2264	0.03063	7.33483	0.00818	7.08858	0.00818	89.9813	0.00105	531.706	1.80743	-0.02435	1e-05	0.67993	0.00246	0.75292	0.00047	0.54754	0.00017	-0.01457	0.00027	100
K2Mn[Fe(CN)6]	621.9	P21/n	10.2282	0.00654	7.33468	0.00175	7.09073	0.00175	89.9804	0.00107	531.952	0.38638	-0.02412	1e-05	0.67366	0.0025	0.75298	0.00048	0.5471	0.00017	-0.01443	0.00028	100
K2Mn[Fe(CN)6]	626.4	P21/n	10.2302	0.02162	7.33463	0.00578	7.093	0.00578	89.9798	0.00119	532.224	1.27674	-0.02389	1e-05	0.6702	0.00253	0.75324	0.00047	0.54686	0.00018	-0.01416	0.00028	100
K2Mn[Fe(CN)6]	630.3	P21/n	10.2322	0.01717	7.3345	0.00459	7.09532	0.00459	89.9782	0.00123	532.489	1.01405	-0.02365	1e-05	0.6645	0.00254	0.75373	0.00046	0.54646	0.00018	-0.01405	0.00028	100
K2Mn[Fe(CN)6]	634	P21/n	10.2343	0.04778	7.33429	0.01277	7.09786	0.01277	89.9775	0.00126	532.773	2.8229	-0.02338	1e-05	0.66047	0.0026	0.75379	0.00046	0.54618	0.00018	-0.014	0.00028	100
K2Mn[Fe(CN)6]	638.2	P21/n	10.2361	0.02373	7.33429	0.00634	7.09991	0.00634	89.9758	0.0013	533.023	1.40269	-0.02318	1e-05	0.65538	0.00263	0.75403	0.00046	0.54582	0.00018	-0.01374	0.00029	100
K2Mn[Fe(CN)6]	642.7	P21/n	10.2383	0.01505	7.33419	0.00402	7.10239	0.00402	89.9755	0.0013	533.315	0.88997	-0.02292	1e-05	0.65198	0.00266	0.75432	0.00046	0.54559	0.00019	-0.01363	0.00029	100
K2Mn[Fe(CN)6]	646.6	P21/n	10.2403	0.02541	7.33402	0.00679	7.1048	0.00679	89.9741	0.00137	533.587	1.50288	-0.02267	1e-05	0.64385	0.00276	0.75448	0.00047	0.54502	0.00019	-0.01342	0.0003	100
K2Mn[Fe(CN)6]	650.5	P21/n	10.2422	0.02237	7.33386	0.00598	7.10721	0.00598	89.973	0.0014	533.858	1.32401	-0.02241	1e-05	0.63804	0.0028	0.75443	0.00047	0.54461	0.0002	-0.01311	0.00031	100
K2Mn[Fe(CN)6]	654.4	P21/n	10.2441	0.01615	7.33373	0.00432	7.10931	0.00432	89.9716	0.00142	534.106	0.9562	-0.02219	1e-05	0.63268	0.00285	0.75442	0.00048	0.54424	0.0002	-0.01299	0.00031	100
K2Mn[Fe(CN)6]	658.9	P21/n	10.2462	0.0104	7.33359	0.00278	7.11173	0.00278	89.9703	0.00143	534.384	0.61579	-0.02194	1e-05	0.62643	0.0029	0.75461	0.00048	0.5438	0.0002	-0.01279	0.00032	100
K2Mn[Fe(CN)6]	662.9	P21/n	10.2482	0.00452	7.33348	0.00121	7.11405	0.00121	89.9691	0.00144	534.655	0.26816	-0.0217	1e-05	0.6219	0.00294	0.75468	0.00048	0.54348	0.00021	-0.0126	0.00032	100
K2Mn[Fe(CN)6]	666.4	P21/n	10.25	0.01445	7.33332	0.00386	7.11628	0.00386	89.9677	0.0015	534.907	0.85616	-0.02146	1e-05	0.61621	0.00301	0.75471	0.00048	0.54309	0.00021	-0.01229	0.00033	100
K2Mn[Fe(CN)6]	670.7	P21/n	10.2521	0.00379	7.3331	0.00101	7.11881	0.00101	89.9664	0.00152	535.19	0.224	-0.02119	1e-05	0.60739	0.00307	0.75497	0.00048	0.54247	0.00021	-0.01217	0.00033	100
K2Mn[Fe(CN)6]	674.7	P21/n	10.2543	0.00941	7.33297	0.00252	7.1213	0.00252	89.9648	0.00155	535.479	0.55819	-0.02093	1e-05	0.60292	0.00311	0.75493	0.00048	0.54216	0.00022	-0.01189	0.00033	100
K2Mn[Fe(CN)6]	679.2	P21/n	10.2562	0.00531	7.33271	0.00142	7.12371	0.00142	89.9626	0.00162	535.742	0.31521	-0.02066	1e-05	0.59513	0.00318	0.75509	0.00049	0.54161	0.00022	-0.0115	0.00034	100
K2Mn[Fe(CN)6]	683.1	P21/n	10.2583	0.01829	7.33246	0.00489	7.12628	0.00489	89.9595	0.00171	536.027	1.0852	-0.02039	1e-05	0.59088	0.00325	0.75504	0.00048	0.54131	0.00023	-0.01156	0.00035	100
K2Mn[Fe(CN)6]	687.4	P21/n	10.2605	0.0346	7.33222	0.00924	7.12898	0.00924	89.9576	0.0018	536.33	2.05272	-0.0201	1e-05	0.58482	0.00328	0.75502	0.00048	0.54089	0.00023	-0.01122	0.00035	100
K2Mn[Fe(CN)6]	691.3	P21/n	10.2624	0.03771	7.33199	0.01008	7.13133	0.01008	89.9549	0.00185	536.59	2.2385	-0.01984	1e-05	0.57633	0.00335	0.75509	0.00049	0.5403	0.00023	-0.01108	0.00035	100
K2Mn[Fe(CN)6]	695.9	P21/n	10.2644	0.02245	7.33172	0.006	7.13382	0.006	89.9507	0.00203	536.861	1.33318	-0.01957	1e-05	0.57036	0.00341	0.75495	0.0005	0.53988	0.00024	-0.01079	0.00036	100
K2Mn[Fe(CN)6]	700	P21/n	10.2664	0.04519	7.33143	0.01208	7.13632	0.01208	89.9312	0.00273	537.131	2.68398	-0.01929	1e-05	0.56662	0.00343	0.75447	0.00049	0.53962	0.00024	-0.01032	0.00036	100
K2Mn[Fe(CN)6]	703.9	P21/n	10.2687	0.02138	7.33116	0.00571	7.13914	0.00571	89.9041	0.00302	537.445	1.26999	-0.01899	1e-05	0.55881	0.00349	0.75391	0.00046	0.53907	0.00024	-0.00977	0.00035	100
K2Mn[Fe(CN)6]	707.6	P21/n	10.2706	0.02155	7.33095	0.00576	7.14137	0.00576	89.8992	0.00287	537.695	1.28077	-0.01874	1e-05	0.55137	0.00354	0.75366	0.00047	0.53855	0.00025	-0.00952	0.00036	100
K2Mn[Fe(CN)6]	712.3	P21/n	10.2728	0.04351	7.33058	0.01163	7.14417	0.01163	89.8999	0.00291	537.995	2.58709	-0.01843	1e-05	0.547	0.0036	0.7538	0.00047	0.53825	0.00025	-0.0097	0.00036	100
K2Mn[Fe(CN)6]	716.3	P21/n	10.275	0.00532	7.33028	0.00142	7.14681	0.00142	89.8991	0.00287	538.285	0.31629	-0.01814	1e-05	0.54113	0.00365	0.75377	0.00048	0.53784	0.00026	-0.00941	0.00037	100
K2Mn[Fe(CN)6]	720.2	P21/n	10.2771	0.01378	7.32993	0.00368	7.14947	0.00368	89.9003	0.00277	538.573	0.81969	-0.01784	1e-05	0.53077	0.00371	0.75358	0.00051	0.53711	0.00026	-0.009	0.00037	100
K2Mn[Fe(CN)6]	723.9	P21/n	10.2793	0.01534	7.32957	0.0041	7.15216	0.0041	89.8989	0.00268	538.862	0.91285	-0.01754	1e-05	0.52632	0.00375	0.7534	0.00051	0.5368	0.00026	-0.0088	0.00038	100
K2Mn[Fe(CN)6]	727.4	P21/n	10.281	0.03278	7.32929	0.00876	7.15422	0.00876	89.9025	0.00276	539.085	1.95147	-0.01731	1e-05	0.52013	0.00382	0.75334	0.00053	0.53637	0.00027	-0.00876	0.00039	100
K2Mn[Fe(CN)6]	729.2	P21/n	10.2823	0.03023	7.32905	0.00808	7.15595	0.00808	89.9021	0.00267	539.268	1.79993	-0.01712	1e-05	0.52222	0.00382	0.75331	0.00053	0.53651	0.00027	-0.00885	0.00039	100
K2Mn[Fe(CN)6]	731.2	P21/n	10.2833	0.01162	7.3288	0.00311	7.15729	0.00311	89.9027	0.0027	539.404	0.69254	-0.01696	1e-05	0.51632	0.00387	0.75337	0.00053	0.5361	0.00027	-0.00868	0.00039	100
K2Mn[Fe(CN)6]	733	P21/n	10.2843	0.00736	7.32867	0.00196	7.15851	0.00196	89.9027	0.00272	539.539	0.43761	-0.01683	1e-05	0.51548	0.00387	0.75339	0.00052	0.53604	0.00027	-0.00878	0.00039	100
K2Mn[Fe(CN)6]	735.3	P21/n	10.2857	0.0201	7.32851	0.00537	7.16015	0.00537	89.9038	0.00279	539.722	1.19764	-0.01665	1e-05	0.51202	0.00389	0.75353	0.00053	0.5358	0.00027	-0.00866	0.00039	100
K2Mn[Fe(CN)6]	737.1	P21/n	10.2868	0.01486	7.32835	0.00397	7.16152	0.00397	89.905	0.00264	539.872	0.88557	-0.0165	1e-05	0.50907	0.00391	0.75351	0.00054	0.53559	0.00027	-0.00854	0.00039	100
K2Mn[Fe(CN)6]	739.1	P21/n	10.288	0.00939	7.32813	0.00251	7.16304	0.00251	89.9055	0.00266	540.033	0.5597	-0.01632	1e-05	0.50493	0.00397	0.75342	0.00054	0.5353	0.00028	-0.00854	0.0004	100
K2Mn[Fe(CN)6]	741.3	P21/n	10.2891	0.01858	7.32796	0.00497	7.16433	0.00497	89.9048	0.00264	540.174	1.10788	-0.01618	1e-05	0.5032	0.00395	0.75331	0.00055	0.53518	0.00028	-0.00855	0.0004	100
K2Mn[Fe(CN)6]	743.3	P21/n	10.2902	0.01965	7.32773	0.00525	7.16577	0.00525	89.9053	0.00263	540.327	1.17103	-0.01602	1e-05	0.49915	0.004	0.75327	0.00055	0.5349	0.00028	-0.00843	0.0004	100
K2Mn[Fe(CN)6]	745.5	P21/n	10.2917	0.00763	7.32752	0.00204	7.16762	0.00204	89.9071	0.00265	540.53	0.45552	-0.01581	1e-05	0.4958	0.00405	0.7532	0.00056	0.53467	0.00028	-0.00839	0.0004	100
K2Mn[Fe(CN)6]	747.7	P21/n	10.2925	0.05241	7.32736	0.01401	7.16852	0.01401	89.9054	0.00265	540.626	3.12602	-0.01571	1e-05	0.49308	0.00407	0.753	0.00056	0.53448	0.00028	-0.00851	0.0004	100
K2Mn[Fe(CN)6]	749.4	P21/n	10.2939	0.00212	7.32714	0.00057	7.17036	0.00057	89.9082	0.00259	540.824	0.12633	-0.0155	1e-05	0.48747	0.00411	0.75332	0.00056	0.53408	0.00029	-0.00832	0.00041	100
K2Mn[Fe(CN)6]	751.2	P21/n	10.2949	0.02523	7.32693	0.00675	7.17154	0.00675	89.9088	0.0026	540.947	1.50593	-0.01536	1e-05	0.48565	0.00411	0.75353	0.00055	0.53396	0.00029	-0.00836	0.0004	100
K2Mn[Fe(CN)6]	753.4	P21/n	10.2962	0.04201	7.32673	0.01122	7.17317	0.01122	89.9093	0.00259	541.126	2.50664	-0.01518	1e-05	0.48325	0.00412	0.75327	0.00056	0.53379	0.00029	-0.00842	0.0004	100
K2Mn[Fe(CN)6]	755.9	P21/n	10.2974	0.02734	7.32648	0.0073	7.17454	0.0073	89.9092	0.00263	541.272	1.63161	-0.01502	1e-05	0.48006	0.00421	0.75297	0.00057	0.53357	0.00029	-0.00835	0.00041	100
K2Mn[Fe(CN)6]	758.1	P21/n	10.2989	0.00681	7.32621	0.00182	7.17646	0.00182	89.9107	0.00262	541.477	0.40645	-0.01481	1e-05	0.47514	0.00424	0.75293	0.00058	0.53322	0.0003	-0.00816	0.00041	100
K2Mn[Fe(CN)6]	759.9	P21/n	10.3004	0.02401	7.32598	0.00642	7.1782	0.00642	89.9123	0.00263	541.669	1.43366	-0.01461	1e-05	0.47081	0.00428	0.75318	0.00058	0.53292	0.0003	-0.00824	0.00041	100
K2Mn[Fe(CN)6]	761.9	P21/n	10.3016	0.05593	7.3257	0.01495	7.17967	0.01495	89.9145	0.00271	541.823	3.34033	-0.01444	1e-05	0.46865	0.00431	0.75308	0.00059	0.53277	0.0003	-0.00829	0.00042	100
K2Mn[Fe(CN)6]	764.1	P21/n	10.3028	0.02085	7.32542	0.00557	7.18123	0.00557	89.9134	0.00266	541.983	1.24565	-0.01426	1e-05	0.46332	0.00437	0.75331	0.00058	0.5324	0.00031	-0.00823	0.00042	100
K2Mn[Fe(CN)6]	766.3	P21/n	10.3043	0.00938	7.32513	0.00251	7.18297	0.00251	89.9151	0.00264	542.171	0.56015	-0.01406	1e-05	0.4613	0.00438	0.7531	0.00058	0.53225	0.00031	-0.00834	0.00042	100
K2Mn[Fe(CN)6]	768.2	P21/n	10.3055	0.01825	7.32487	0.00488	7.18451	0.00488	89.9159	0.00261	542.333	1.0907	-0.01388	1e-05	0.45782	0.00441	0.75306	0.00059	0.53201	0.00031	-0.00822	0.00042	100
K2Mn[Fe(CN)6]	770.2	P21/n	10.3066	0.02093	7.32467	0.00559	7.18583	0.00559	89.9181	0.0026	542.477	1.25096	-0.01373	1e-05	0.4528	0.00447	0.75262	0.00062	0.53166	0.00031	-0.0078	0.00042	100
K2Mn[Fe(CN)6]	772.5	P21/n	10.308	0.01738	7.32433	0.00464	7.18747	0.00464	89.9183	0.00268	542.647	1.03857	-0.01353	1e-05	0.44865	0.00457	0.75293	0.00061	0.53137	0.00032	-0.00809	0.00043	100
K2Mn[Fe(CN)6]	774.3	P21/n	10.3095	0.03637	7.32405	0.00972	7.18926	0.00972	89.9206	0.00266	542.842	2.17471	-0.01333	1e-05	0.44266	0.00461	0.75286	0.0006	0.53095	0.00032	-0.00796	0.00043	100
K2Mn[Fe(CN)6]	776.7	P21/n	10.3108	0.02104	7.32377	0.00562	7.19077	0.00562	89.9209	0.00268	543.004	1.25835	-0.01315	1e-05	0.43926	0.00464	0.75306	0.00061	0.53071	0.00032	-0.00811	0.00043	100
K2Mn[Fe(CN)6]	778.5	P21/n	10.312	0.00498	7.3234	0.00133	7.19231	0.00133	89.9214	0.00264	543.155	0.29788	-0.01296	1e-05	0.4344	0.00463	0.75282	0.00061	0.53037	0.00032	-0.0081	0.00043	100
K2Mn[Fe(CN)6]	780.5	P21/n	10.3136	0.03353	7.32304	0.00896	7.19417	0.00896	89.9252	0.00268	543.352	2.00651	-0.01274	1e-05	0.42687	0.00478	0.75273	0.00063	0.52985	0.00033	-0.00805	0.00044	100
K2Mn[Fe(CN)6]	782.7	P21/n	10.3151	0.01598	7.32272	0.00427	7.19587	0.00427	89.929	0.00272	543.535	0.9563	-0.01254	1e-05	0.42159	0.00482	0.75274	0.00063	0.52948	0.00034	-0.00802	0.00044	100
K2Mn[Fe(CN)6]	785	P21/n	10.3166	0.05029	7.32237	0.01344	7.19765	0.01344	89.9292	0.00268	543.726	3.01041	-0.01233	1e-05	0.41672	0.00484	0.75254	0.00063	0.52914	0.00034	-0.00793	0.00045	100
K2Mn[Fe(CN)6]	786.8	P21/n	10.3179	0.00291	7.32201	0.00078	7.19913	0.00078	89.9295	0.00274	543.878	0.17422	-0.01215	1e-05	0.41157	0.00494	0.75271	0.00063	0.52878	0.00035	-0.00795	0.00045	100
K2Mn[Fe(CN)6]	789	P21/n	10.3191	0.00681	7.32163	0.00182	7.20057	0.00182	89.9285	0.00277	544.022	0.40775	-0.01197	1e-05	0.40707	0.00494	0.75243	0.00062	0.52846	0.00035	-0.00794	0.00045	100
K2Mn[Fe(CN)6]	791	P21/n	10.3204	0.02449	7.32129	0.00655	7.20204	0.00655	89.9284	0.0028	544.179	1.46688	-0.01179	1e-05	0.39959	0.00507	0.75217	0.00063	0.52794	0.00035	-0.00763	0.00045	100
K2Mn[Fe(CN)6]	792.9	P21/n	10.3223	0.02332	7.3208	0.00623	7.20411	0.00623	89.9288	0.0029	544.398	1.39673	-0.01154	1e-05	0.38788	0.00526	0.75248	0.00061	0.52712	0.00037	-0.00784	0.00046	100
K2Mn[Fe(CN)6]	795.1	P21/n	10.3239	0.01714	7.32035	0.00458	7.20584	0.00458	89.928	0.00294	544.579	1.02677	-0.01132	1e-05	0.37403	0.00547	0.75267	0.00061	0.52615	0.00038	-0.00791	0.00046	100
K2Mn[Fe(CN)6]	797	P21/n	10.3242	0.00325	7.32095	0.00087	7.20654	0.00087	89.9192	0.00186	544.692	0.19398	-0.01131	1e-05	0.36969	0.00465	0.75292	0.00032	0.52585	0.00032	-0.00775	0.00033	96.0159	P4/mnc	7.30818	0.00115	10.2744	0.0012	548.751	0.19632	3.98406
K2Mn[Fe(CN)6]	799.4	P21/n	10.3252	0.0091	7.321	0.00243	7.20746	0.00243	89.9184	0.00207	544.815	0.54609	-0.01123	1e-05	0.36471	0.00475	0.75303	0.00033	0.5255	0.00033	-0.00792	0.00033	94	P4/mnc	7.30821	0.00323	10.275	0.0035	548.788	0.54902	6
K2Mn[Fe(CN)6]	801.4	P21/n	10.326	0.01926	7.3213	0.00515	7.20802	0.00515	89.9171	0.00218	544.922	1.15461	-0.0112	2e-05	0.35277	0.00501	0.75307	0.00033	0.52467	0.00035	-0.00791	0.00034	91.1647	P4/mnc	7.30815	0.00681	10.2758	0.00728	548.822	1.16158	8.83534
K2Mn[Fe(CN)6]	803.4	P21/n	10.3267	0.00911	7.32173	0.00244	7.20844	0.00244	89.9176	0.0021	545.025	0.54627	-0.0112	2e-05	0.34467	0.00546	0.75302	0.00037	0.5241	0.00038	-0.00792	0.00036	87.251	P4/mnc	7.3082	0.00322	10.2763	0.00344	548.856	0.54896	12.749
K2Mn[Fe(CN)6]	805.6	P21/n	10.3276	0.03815	7.32205	0.01019	7.20911	0.01019	89.9173	0.00228	545.147	2.28694	-0.01117	2e-05	0.34182	0.00588	0.75307	0.0004	0.5239	0.00041	-0.00798	0.00038	82.5397	P4/mnc	7.30836	0.0135	10.277	0.01443	548.914	2.30164	17.4603
K2Mn[Fe(CN)6]	807.5	P21/n	10.3283	0.02592	7.3225	0.00693	7.20938	0.00693	89.915	0.00246	545.238	1.5542	-0.01119	2e-05	0.33768	0.00633	0.7532	0.00042	0.52361	0.00044	-0.00779	0.00041	78.5714	P4/mnc	7.30854	0.00917	10.2774	0.0098	548.962	1.56317	21.4286
K2Mn[Fe(CN)6]	809.5	P21/n	10.3292	0.00465	7.32304	0.00125	7.20999	0.00125	89.9131	0.00283	545.373	0.27902	-0.01118	2e-05	0.33304	0.00696	0.75326	0.00045	0.52329	0.00049	-0.00773	0.00044	73.3068	P4/mnc	7.30873	0.00164	10.278	0.00175	549.023	0.27974	26.6932
K2Mn[Fe(CN)6]	811.6	P21/n	10.33	0.00909	7.32349	0.00243	7.21034	0.00243	89.9103	0.0028	545.477	0.54558	-0.01119	2e-05	0.32742	0.00766	0.75318	0.00049	0.52289	0.00054	-0.00778	0.00047	68.2731	P4/mnc	7.309	0.00322	10.2787	0.00345	549.105	0.54892	31.7269
K2Mn[Fe(CN)6]	813.7	P21/n	10.3306	0.01132	7.32387	0.00303	7.2106	0.00303	89.9078	0.00299	545.55	0.67898	-0.0112	2e-05	0.32349	0.00836	0.7531	0.00053	0.52262	0.00058	-0.00762	0.00051	64.257	P4/mnc	7.30924	0.00401	10.2791	0.00428	549.161	0.68313	35.743
K2Mn[Fe(CN)6]	816	P21/n	10.3316	0.02158	7.3246	0.00577	7.21114	0.00577	89.8988	0.00305	545.701	1.29491	-0.01122	2e-05	0.31514	0.00945	0.75338	0.00058	0.52203	0.00066	-0.00758	0.00056	59.1093	P4/mnc	7.30954	0.00763	10.2798	0.00816	549.246	1.30185	40.8907
K2Mn[Fe(CN)6]	817.7	P21/n	10.3323	0.01468	7.32499	0.00393	7.21147	0.00393	89.8913	0.00327	545.794	0.88093	-0.01122	3e-05	0.30695	0.01056	0.75328	0.00063	0.52146	0.00074	-0.00717	0.00062	54.878	P4/mnc	7.30976	0.00519	10.2803	0.00555	549.303	0.8855	45.122
K2Mn[Fe(CN)6]	820	P21/n	10.3331	0.01182	7.32544	0.00315	7.21181	0.00315	89.8839	0.00355	545.895	0.70791	-0.01123	3e-05	0.30148	0.01179	0.75327	0.00069	0.52108	0.00082	-0.00731	0.00068	50.2041	P4/mnc	7.31009	0.00418	10.2811	0.00447	549.395	0.71311	49.7959
K2Mn[Fe(CN)6]	822	P21/n	10.3338	0.02004	7.32596	0.00536	7.2121	0.00536	89.872	0.00375	545.993	1.20151	-0.01126	3e-05	0.29452	0.01328	0.7528	0.00076	0.52059	0.00093	-0.00717	0.00074	45.9016	P4/mnc	7.31036	0.00708	10.2817	0.00755	549.466	1.20927	54.0984
K2Mn[Fe(CN)6]	823.8	P21/n	10.3348	0.00793	7.32667	0.00211	7.21257	0.00211	89.8592	0.0035	546.134	0.47342	-0.01128	3e-05	0.28013	0.01526	0.75258	0.00084	0.51959	0.00107	-0.00696	0.00083	42.0408	P4/mnc	7.31071	0.00281	10.2824	0.003	549.56	0.47992	57.9592
K2Mn[Fe(CN)6]	826.2	P21/n	10.3355	0.0189	7.32724	0.00505	7.21269	0.00505	89.8475	0.00367	546.221	1.13409	-0.01133	4e-05	0.26398	0.01766	0.75234	0.00092	0.51846	0.00123	-0.00674	0.00091	38.2716	P4/mnc	7.31094	0.00669	10.283	0.00715	549.623	1.14089	61.7284
K2Mn[Fe(CN)6]	828.1	P21/n	10.3365	0.03009	7.32789	0.00804	7.21295	0.00804	89.8337	0.00385	546.339	1.80484	-0.01137	4e-05	0.25239	0.02012	0.75239	0.00101	0.51765	0.00141	-0.00629	0.00101	34.4262	P4/mnc	7.31123	0.01064	10.2838	0.01136	549.71	1.81553	65.5738
K2Mn[Fe(CN)6]	830.2	P21/n	10.3378	0.01543	7.32865	0.00413	7.21335	0.00413	89.8127	0.00378	546.498	0.92511	-0.0114	4e-05	0.23384	0.02405	0.75185	0.00112	0.51635	0.00168	-0.00614	0.00114	30.7377	P4/mnc	7.31149	0.00546	10.2845	0.00583	549.79	0.93283	69.2623
K2Mn[Fe(CN)6]	832.4	P21/n	10.3391	0.01296	7.32938	0.00347	7.21358	0.00347	89.7923	0.00406	546.636	0.77804	-0.01145	5e-05	0.23099	0.02654	0.75173	0.00121	0.51615	0.00186	-0.00596	0.00126	27.459	P4/mnc	7.31174	0.00458	10.2852	0.0049	549.862	0.78193	72.541
K2Mn[Fe(CN)6]	834.3	P21/n	10.3404	0.01316	7.32957	0.0035	7.21403	0.0035	89.7777	0.00456	546.752	0.78886	-0.01143	5e-05	0.20882	0.03108	0.75128	0.00133	0.5146	0.00217	-0.00535	0.0014	24.6914	P4/mnc	7.31197	0.00468	10.286	0.00502	549.943	0.79911	75.3086
K2Mn[Fe(CN)6]	836.4	P21/n	10.3419	0.01213	7.3302	0.00325	7.21442	0.00325	89.7538	0.00448	546.905	0.72697	-0.01145	6e-05	0.19126	0.03673	0.75051	0.00147	0.51337	0.00257	-0.00497	0.00158	21.9008	P4/mnc	7.31233	0.00429	10.287	0.00459	550.05	0.7328	78.0992
K2Mn[Fe(CN)6]	838.4	P21/n	10.3435	0.03983	7.33055	0.01066	7.21464	0.01066	89.7329	0.0049	547.033	2.3931	-0.01146	6e-05	0.18437	0.04045	0.75073	0.00156	0.51289	0.00283	-0.00514	0.00172	19.917	P4/mnc	7.31262	0.01407	10.288	0.01503	550.145	2.40249	80.083
K2Mn[Fe(CN)6]	840.6	P21/n	10.3449	0.00848	7.33084	0.00229	7.21532	0.00229	89.7135	0.00532	547.18	0.50911	-0.01142	7e-05	0.14012	0.05117	0.75046	0.00172	0.5098	0.00358	-0.00394	0.00196	17.4274	P4/mnc	7.31293	0.00301	10.2889	0.00323	550.239	0.51383	82.5726
K2Mn[Fe(CN)6]	842.6	P21/n	10.3462	0.01489	7.33091	0.00397	7.21573	0.00397	89.7022	0.00587	547.283	0.89416	-0.01139	8e-05	0.13471	0.05566	0.75053	0.00184	0.50942	0.00389	-0.00362	0.00212	15.7676	P4/mnc	7.31321	0.00529	10.2897	0.00567	550.327	0.90375	84.2324
K2Mn[Fe(CN)6]	844.5	P21/n	10.3477	0.02453	7.33054	0.00659	7.21631	0.00659	89.6803	0.00638	547.379	1.47399	-0.0113	8e-05	0.10781	0.06513	0.7499	0.00199	0.50754	0.00455	-0.00305	0.00237	14.1079	P4/mnc	7.31347	0.00865	10.2906	0.00924	550.413	1.47803	85.8921
K2Mn[Fe(CN)6]	846.9	P21/n	10.3491	0.06527	7.33027	0.01745	7.21689	0.01745	89.6654	0.00692	547.477	3.92237	-0.01121	9e-05	0.08231	0.07492	0.74997	0.00215	0.50576	0.00524	-0.00254	0.00262	12.8631	P4/mnc	7.31387	0.02307	10.2917	0.02466	550.533	3.94051	87.1369
K2Mn[Fe(CN)6]	848.9	P21/n	10.3506	0.04289	7.32976	0.01147	7.21794	0.01147	89.65	0.00767	547.599	2.58013	-0.01106	0.0001	0.05985	0.085	0.75036	0.00234	0.50418	0.00594	-0.00189	0.00292	11.25	P4/mnc	7.31426	0.01517	10.2928	0.01622	550.651	2.59111	88.75
K2Mn[Fe(CN)6]	850.8	P21/n	10.3521	0.04609	7.32864	0.01233	7.21886	0.01233	89.639	0.00823	547.664	2.76724	-0.01086	0.00011	0.04082	0.09177	0.75016	0.00248	0.50285	0.00642	-0.00094	0.00316	10.4167	P4/mnc	7.31458	0.01627	10.2937	0.01739	550.745	2.7805	89.5833
K2Mn[Fe(CN)6]	852.9	P21/n	10.3521	-	7.32864	-	7.21886	-	89.639	-	547.664	-	-0.01086	-	0.04082	-	0.75016	-	0.50285	-	-0.00094	-	8.19672	P4/mnc	7.31559	0.01177	10.2958	0.01259	551.008	2.0118	89.3443	P4/mnc	7.27898	0.01175	10.3406	0.01261	547.881	2.00884	2.45902
K2Mn[Fe(CN)6]	854.9	P21/n	10.3521	-	7.32864	-	7.21886	-	89.639	-	547.664	-	-0.01086	-	0.04082	-	0.75016	-	0.50285	-	-0.00094	-	7.85124	P4/mnc	7.3159	0.00373	10.2967	0.00399	551.103	0.63708	89.2562	P4/mnc	7.27959	0.00376	10.3417	0.0041	548.03	0.64426	2.89256
K2Mn[Fe(CN)6]	856.9	P21/n	10.3521	-	7.32864	-	7.21886	-	89.639	-	547.664	-	-0.01086	-	0.04082	-	0.75016	-	0.50285	-	-0.00094	-	7.05394	P4/mnc	7.31638	0.01494	10.2978	0.01598	551.237	2.55528	89.6266	P4/mnc	7.2803	0.01487	10.3419	0.01591	548.147	2.53768	3.3195
K2Mn[Fe(CN)6]	859.1	P21/n	10.3521	-	7.32864	-	7.21886	-	89.639	-	547.664	-	-0.01086	-	0.04082	-	0.75016	-	0.50285	-	-0.00094	-	6.66667	P4/mnc	7.31678	0.00515	10.2988	0.0055	551.351	0.88047	89.1667	P4/mnc	7.28106	0.00512	10.3427	0.00549	548.306	0.87348	4.16667
K2Mn[Fe(CN)6]	861.2	P21/n	10.3521	-	7.32864	-	7.21886	-	89.639	-	547.664	-	-0.01086	-	0.04082	-	0.75016	-	0.50285	-	-0.00094	-	6.22407	P4/mnc	7.31709	0.00717	10.2997	0.00767	551.442	1.22503	87.9668	P4/mnc	7.28176	0.00717	10.3439	0.00773	548.473	1.2266	5.80913
K2Mn[Fe(CN)6]	863.2	P21/n	10.3521	-	7.32864	-	7.21886	-	89.639	-	547.664	-	-0.01086	-	0.04082	-	0.75016	-	0.50285	-	-0.00094	-	5.83333	P4/mnc	7.31748	0.00685	10.3007	0.00733	551.557	1.17232	87.5	P4/mnc	7.28231	0.00684	10.3438	0.00732	548.556	1.16933	6.66667
K2Mn[Fe(CN)6]	865.5	P21/n	10.3521	-	7.32864	-	7.21886	-	89.639	-	547.664	-	-0.01086	-	0.04082	-	0.75016	-	0.50285	-	-0.00094	-	6.03448	P4/mnc	7.3179	0.0061	10.3017	0.00652	551.675	1.04354	85.7759	P4/mnc	7.28377	0.00607	10.3464	0.00649	548.912	1.03763	8.18966
K2Mn[Fe(CN)6]	867.5	P21/n	10.3521	-	7.32864	-	7.21886	-	89.639	-	547.664	-	-0.01086	-	0.04082	-	0.75016	-	0.50285	-	-0.00094	-	6.43777	P4/mnc	7.31742	0.00398	10.3014	0.00425	551.585	0.68106	84.5494	P4/mnc	7.28578	0.00395	10.3769	0.00419	550.833	0.67575	9.01288
K2Mn[Fe(CN)6]	869.3	P21/n	10.3521	-	7.32864	-	7.21886	-	89.639	-	547.664	-	-0.01086	-	0.04082	-	0.75016	-	0.50285	-	-0.00094	-	6.03448	P4/mnc	7.31779	0.0038	10.3024	0.00407	551.692	0.65075	84.0517	P4/mnc	7.2868	0.00379	10.3786	0.00409	551.077	0.64836	9.91379
K2Mn[Fe(CN)6]	871	P21/n	10.3521	-	7.32864	-	7.21886	-	89.639	-	547.664	-	-0.01086	-	0.04082	-	0.75016	-	0.50285	-	-0.00094	-	6.08696	P4/mnc	7.31814	0.00157	10.3032	0.00168	551.791	0.26905	83.0435	P4/mnc	7.28764	0.00159	10.3798	0.00174	551.269	0.27428	10.8696
K2Mn[Fe(CN)6]	873.2	P21/n	10.3521	-	7.32864	-	7.21886	-	89.639	-	547.664	-	-0.01086	-	0.04082	-	0.75016	-	0.50285	-	-0.00094	-	5.62771	P4/mnc	7.31854	0.01067	10.3043	0.0114	551.909	1.82653	82.2511	P4/mnc	7.2885	0.01064	10.381	0.01139	551.462	1.82199	12.1212
K2Mn[Fe(CN)6]	875.6	P21/n	10.3521	-	7.32864	-	7.21886	-	89.639	-	547.664	-	-0.01086	-	0.04082	-	0.75016	-	0.50285	-	-0.00094	-	5.19481	P4/mnc	7.31886	0.00194	10.3052	0.00207	552.004	0.33159	81.3853	P4/mnc	7.28923	0.00194	10.382	0.00205	551.627	0.33347	13.4199
K2Mn[Fe(CN)6]	877.7	P21/n	10.3521	-	7.32864	-	7.21886	-	89.639	-	547.664	-	-0.01086	-	0.04082	-	0.75016	-	0.50285	-	-0.00094	-	4.80349	P4/mnc	7.31915	0.01065	10.306	0.01139	552.091	1.82324	79.9127	P4/mnc	7.28985	0.01062	10.3826	0.01139	551.752	1.82201	15.2838
K2Mn[Fe(CN)6]	879.7	P21/n	10.3521	-	7.32864	-	7.21886	-	89.639	-	547.664	-	-0.01086	-	0.04082	-	0.75016	-	0.50285	-	-0.00094	-	4.38596	P4/mnc	7.3194	0.00843	10.3067	0.00901	552.166	1.44278	78.5088	P4/mnc	7.29066	0.00841	10.3832	0.00902	551.906	1.44281	17.1053
K2Mn[Fe(CN)6]	882	P21/n	10.3521	-	7.32864	-	7.21886	-	89.639	-	547.664	-	-0.01086	-	0.04082	-	0.75016	-	0.50285	-	-0.00094	-	3.8961	P4/mnc	7.31982	0.0023	10.3078	0.00245	552.291	0.39372	76.1905	P4/mnc	7.29186	0.00229	10.3839	0.00245	552.122	0.39228	19.9134
K2Mn[Fe(CN)6]	884	P21/n	10.3521	-	7.32864	-	7.21886	-	89.639	-	547.664	-	-0.01086	-	0.04082	-	0.75016	-	0.50285	-	-0.00094	-	3.79747	P4/mnc	7.32007	0.00493	10.3085	0.00527	552.365	0.84364	72.9958	P4/mnc	7.29293	0.00491	10.3842	0.00528	552.302	0.84183	23.2068
K2Mn[Fe(CN)6]	886	P21/n	-	-	-	-	-	-	-	-	-	-	-	-	-	-	-	-	-	-	-	-	0	P4/mnc	7.32037	0.00507	10.3089	0.00542	552.433	0.86828	71.7842	P4/mnc	7.29369	0.00505	10.3841	0.0054	552.411	0.86669	28.2158
K2Mn[Fe(CN)6]	888.1	P21/n	-	-	-	-	-	-	-	-	-	-	-	-	-	-	-	-	-	-	-	-	0	P4/mnc	7.32059	0.00598	10.3094	0.00639	552.491	1.02382	65.1452	P4/mnc	7.29517	0.00596	10.3845	0.00638	552.658	1.02344	34.8548
K2Mn[Fe(CN)6]	890.2	P21/n	-	-	-	-	-	-	-	-	-	-	-	-	-	-	-	-	-	-	-	-	0	P4/mnc	7.32075	0.01147	10.3097	0.01226	552.53	1.96522	59.5041	P4/mnc	7.29609	0.01143	10.3848	0.01223	552.813	1.96212	40.4959
K2Mn[Fe(CN)6]	892.2	P21/n	-	-	-	-	-	-	-	-	-	-	-	-	-	-	-	-	-	-	-	-	0	P4/mnc	7.32093	0.00848	10.3099	0.00906	552.569	1.45266	53.0864	P4/mnc	7.29705	0.00845	10.3854	0.00903	552.99	1.45069	46.9136
K2Mn[Fe(CN)6]	894.2	P21/n	-	-	-	-	-	-	-	-	-	-	-	-	-	-	-	-	-	-	-	-	0	P4/mnc	7.32108	0.00362	10.3104	0.00388	552.621	0.62002	48.1481	P4/mnc	7.29768	0.00362	10.386	0.00388	553.119	0.62138	51.8519
K2Mn[Fe(CN)6]	896.2	P21/n	-	-	-	-	-	-	-	-	-	-	-	-	-	-	-	-	-	-	-	-	0	P4/mnc	7.32122	0.00672	10.3106	0.00718	552.651	1.15146	44.0329	P4/mnc	7.29821	0.00669	10.3866	0.00714	553.23	1.15015	55.9671
K2Mn[Fe(CN)6]	898.2	P21/n	-	-	-	-	-	-	-	-	-	-	-	-	-	-	-	-	-	-	-	-	0	P4/mnc	7.32147	0.00542	10.3111	0.0058	552.717	0.92813	39.3305	P4/mnc	7.2989	0.00541	10.3874	0.00579	553.375	0.92913	60.6695
K2Mn[Fe(CN)6]	900.5	P21/n	-	-	-	-	-	-	-	-	-	-	-	-	-	-	-	-	-	-	-	-	0	P4/mnc	7.32165	0.00472	10.3114	0.00505	552.757	0.8087	35.9833	P4/mnc	7.29939	0.00471	10.3879	0.00504	553.481	0.80818	64.0167
K2Mn[Fe(CN)6]	902.5	P21/n	-	-	-	-	-	-	-	-	-	-	-	-	-	-	-	-	-	-	-	-	0	P4/mnc	7.32181	0.00638	10.3117	0.00682	552.797	1.09256	33.6134	P4/mnc	7.2998	0.00636	10.3884	0.0068	553.568	1.09255	66.3866
K2Mn[Fe(CN)6]	904.7	P21/n	-	-	-	-	-	-	-	-	-	-	-	-	-	-	-	-	-	-	-	-	0	P4/mnc	7.32205	0.00661	10.3118	0.00707	552.841	1.13361	30.8017	P4/mnc	7.3003	0.00659	10.389	0.00705	553.674	1.13167	69.1983
K2Mn[Fe(CN)6]	906.6	P21/n	-	-	-	-	-	-	-	-	-	-	-	-	-	-	-	-	-	-	-	-	0	P4/mnc	7.32232	0.00577	10.3128	0.00618	552.936	0.98736	28.692	P4/mnc	7.30069	0.00575	10.3895	0.00615	553.76	0.98808	71.308
K2Mn[Fe(CN)6]	908.8	P21/n	-	-	-	-	-	-	-	-	-	-	-	-	-	-	-	-	-	-	-	-	0	P4/mnc	7.32256	0.00663	10.3135	0.0071	553.011	1.13411	26.6949	P4/mnc	7.30114	0.00662	10.39	0.00708	553.856	1.13814	73.3051
K2Mn[Fe(CN)6]	910.7	P21/n	-	-	-	-	-	-	-	-	-	-	-	-	-	-	-	-	-	-	-	-	0	P4/mnc	7.32284	0.00141	10.314	0.00151	553.076	0.24142	24.6809	P4/mnc	7.30157	0.0014	10.3904	0.0015	553.944	0.24137	75.3191
K2Mn[Fe(CN)6]	912.7	P21/n	-	-	-	-	-	-	-	-	-	-	-	-	-	-	-	-	-	-	-	-	0	P4/mnc	7.3231	0.00443	10.3142	0.00474	553.129	0.76049	23.0769	P4/mnc	7.30198	0.00441	10.3908	0.00472	554.026	0.75877	76.9231
K2Mn[Fe(CN)6]	915	P21/n	-	-	-	-	-	-	-	-	-	-	-	-	-	-	-	-	-	-	-	-	0	P4/mnc	7.32346	0.0082	10.3148	0.00877	553.217	1.40444	21.3675	P4/mnc	7.30253	0.00817	10.3913	0.00873	554.134	1.4047	78.6325
K2Mn[Fe(CN)6]	916.9	P21/n	-	-	-	-	-	-	-	-	-	-	-	-	-	-	-	-	-	-	-	-	0	P4/mnc	7.32379	0.00536	10.3166	0.00577	553.359	0.91612	20.0855	P4/mnc	7.30293	0.00534	10.3917	0.00571	554.221	0.91858	79.9145
K2Mn[Fe(CN)6]	919.1	P21/n	-	-	-	-	-	-	-	-	-	-	-	-	-	-	-	-	-	-	-	-	0	P4/mnc	7.32384	0.01048	10.3167	0.01121	553.373	1.79613	19.3966	P4/mnc	7.30314	0.01045	10.3919	0.01117	554.26	1.79645	80.6034
K2Mn[Fe(CN)6]	921.1	P21/n	-	-	-	-	-	-	-	-	-	-	-	-	-	-	-	-	-	-	-	-	0	P4/mnc	7.32433	0.00633	10.3186	0.00676	553.547	1.08685	17.6724	P4/mnc	7.30372	0.0063	10.3924	0.00674	554.377	1.08366	82.3276
K2Mn[Fe(CN)6]	923.2	P21/n	-	-	-	-	-	-	-	-	-	-	-	-	-	-	-	-	-	-	-	-	0	P4/mnc	7.3246	0.00416	10.3215	0.00447	553.747	0.71237	16.5957	P4/mnc	7.30419	0.00414	10.3929	0.00443	554.472	0.71264	83.4043
K2Mn[Fe(CN)6]	924.5	P21/n	-	-	-	-	-	-	-	-	-	-	-	-	-	-	-	-	-	-	-	-	0	P4/mnc	7.32484	0.00445	10.3255	0.00475	553.998	0.76413	15.2542	P4/mnc	7.30442	0.00443	10.3933	0.00474	554.526	0.76214	84.7458
K2Mn[Fe(CN)6]	926.7	P21/n	-	-	-	-	-	-	-	-	-	-	-	-	-	-	-	-	-	-	-	-	0	P4/mnc	7.32504	0.00745	10.327	0.008	554.109	1.27717	14.8305	P4/mnc	7.30477	0.00744	10.3935	0.00795	554.596	1.27902	85.1695
K2Mn[Fe(CN)6]	928.7	P21/n	-	-	-	-	-	-	-	-	-	-	-	-	-	-	-	-	-	-	-	-	0	P4/mnc	7.32548	0.00204	10.3285	0.0022	554.254	0.34886	14.0426	P4/mnc	7.30529	0.00203	10.394	0.00217	554.696	0.34916	85.9574
K2Mn[Fe(CN)6]	930.5	P21/n	-	-	-	-	-	-	-	-	-	-	-	-	-	-	-	-	-	-	-	-	0	P4/mnc	7.32575	0.00317	10.3292	0.00342	554.331	0.54327	13.2479	P4/mnc	7.30566	0.00316	10.3942	0.00338	554.769	0.54401	86.7521
K2Mn[Fe(CN)6]	932.6	P21/n	-	-	-	-	-	-	-	-	-	-	-	-	-	-	-	-	-	-	-	-	0	P4/mnc	7.3262	0.00144	10.3303	0.00159	554.461	0.25044	12.8205	P4/mnc	7.30623	0.0014	10.3946	0.0015	554.875	0.24128	87.1795
K2Mn[Fe(CN)6]	934.9	P21/n	-	-	-	-	-	-	-	-	-	-	-	-	-	-	-	-	-	-	-	-	0	P4/mnc	7.32654	0.01348	10.3311	0.01441	554.556	2.31391	12.069	P4/mnc	7.30682	0.01345	10.395	0.01438	554.986	2.31435	87.931
K2Mn[Fe(CN)6]	937.1	P21/n	-	-	-	-	-	-	-	-	-	-	-	-	-	-	-	-	-	-	-	-	0	P4/mnc	7.32692	0.00411	10.3323	0.00443	554.674	0.70697	11.6379	P4/mnc	7.3073	0.00409	10.3953	0.00437	555.076	0.70366	88.3621
K2Mn[Fe(CN)6]	939.2	P21/n	-	-	-	-	-	-	-	-	-	-	-	-	-	-	-	-	-	-	-	-	0	P4/mnc	7.32733	0.00317	10.3329	0.0034	554.771	0.54426	11.2069	P4/mnc	7.30772	0.00316	10.3956	0.00338	555.156	0.54392	88.7931
K2Mn[Fe(CN)6]	941	P21/n	-	-	-	-	-	-	-	-	-	-	-	-	-	-	-	-	-	-	-	-	0	P4/mnc	7.32782	0.00611	10.3342	0.00656	554.917	1.05038	10.3896	P4/mnc	7.30839	0.00609	10.3961	0.00651	555.281	1.04875	89.6104
K2Mn[Fe(CN)6]	943.3	P21/n	-	-	-	-	-	-	-	-	-	-	-	-	-	-	-	-	-	-	-	-	0	P4/mnc	7.32811	0.00635	10.3346	0.0068	554.984	1.09117	10	P4/mnc	7.30873	0.00633	10.3963	0.00677	555.345	1.08913	90
K2Mn[Fe(CN)6]	945.5	P21/n	-	-	-	-	-	-	-	-	-	-	-	-	-	-	-	-	-	-	-	-	0	P4/mnc	7.32866	0.00345	10.3354	0.00374	555.106	0.59014	9.60699	P4/mnc	7.30941	0.00345	10.3967	0.00369	555.469	0.59435	90.393
K2Mn[Fe(CN)6]	947.2	P21/n	-	-	-	-	-	-	-	-	-	-	-	-	-	-	-	-	-	-	-	-	0	P4/mnc	7.32902	0.00655	10.3376	0.00703	555.277	1.12535	9.17031	P4/mnc	7.31	0.00652	10.3971	0.00697	555.578	1.12284	90.8297
K2Mn[Fe(CN)6]	949.3	P21/n	-	-	-	-	-	-	-	-	-	-	-	-	-	-	-	-	-	-	-	-	0	P4/mnc	7.32953	0.00272	10.3374	0.00299	555.345	0.46672	8.77193	P4/mnc	7.31044	0.0027	10.3973	0.00288	555.66	0.46455	91.2281
K2Mn[Fe(CN)6]	951.6	P21/n	-	-	-	-	-	-	-	-	-	-	-	-	-	-	-	-	-	-	-	-	0	P4/mnc	7.3298	0.00263	10.3385	0.0029	555.448	0.45096	8.37004	P4/mnc	7.3109	0.00261	10.3976	0.00279	555.744	0.44987	91.63
K2Mn[Fe(CN)6]	953.5	P21/n	-	-	-	-	-	-	-	-	-	-	-	-	-	-	-	-	-	-	-	-	0	P4/mnc	7.33022	0.00854	10.3398	0.00912	555.578	1.47128	8.37004	P4/mnc	7.31145	0.00851	10.3979	0.00909	555.845	1.4651	91.63
K2Mn[Fe(CN)6]	955.6	P21/n	-	-	-	-	-	-	-	-	-	-	-	-	-	-	-	-	-	-	-	-	0	P4/mnc	7.33068	0.00144	10.3406	0.00177	555.691	0.24862	7.52212	P4/mnc	7.31215	0.00136	10.3983	0.00146	555.969	0.23472	92.4779
K2Mn[Fe(CN)6]	957.6	P21/n	-	-	-	-	-	-	-	-	-	-	-	-	-	-	-	-	-	-	-	-	0	P4/mnc	7.33114	0.00182	10.341	0.00211	555.787	0.31559	7.55556	P4/mnc	7.31252	0.00174	10.3985	0.00186	556.04	0.29943	92.4444
K2Mn[Fe(CN)6]	959.6	P21/n	-	-	-	-	-	-	-	-	-	-	-	-	-	-	-	-	-	-	-	-	0	P4/mnc	7.33156	0.00245	10.342	0.0029	555.903	0.40429	7.14286	P4/mnc	7.31306	0.00245	10.3988	0.00262	556.138	0.42156	92.8571
K2Mn[Fe(CN)6]	961.7	P21/n	-	-	-	-	-	-	-	-	-	-	-	-	-	-	-	-	-	-	-	-	0	P4/mnc	7.33197	0.00331	10.3425	0.00368	555.993	0.57217	6.72646	P4/mnc	7.3137	0.00325	10.3992	0.00347	556.254	0.56005	93.2735
K2Mn[Fe(CN)6]	964	P21/n	-	-	-	-	-	-	-	-	-	-	-	-	-	-	-	-	-	-	-	-	0	P4/mnc	7.33241	0.00145	10.344	0.00187	556.135	0.24403	6.30631	P4/mnc	7.3142	0.00138	10.3994	0.00148	556.343	0.23743	93.6937
K2Mn[Fe(CN)6]	966.1	P21/n	-	-	-	-	-	-	-	-	-	-	-	-	-	-	-	-	-	-	-	-	0	P4/mnc	7.33316	0.00452	10.3212	0.00488	555.024	0.77801	5.45455	P4/mnc	7.31514	0.00449	10.3997	0.0048	556.502	0.77435	94.5455
K2Mn[Fe(CN)6]	967.9	P21/n	-	-	-	-	-	-	-	-	-	-	-	-	-	-	-	-	-	-	-	-	0	P4/mnc	7.33305	0.00482	10.3213	0.00523	555.013	0.8282	5.02283	P4/mnc	7.31552	0.00477	10.3999	0.0051	556.568	0.82277	94.9772
K2Mn[Fe(CN)6]	970	P21/n	-	-	-	-	-	-	-	-	-	-	-	-	-	-	-	-	-	-	-	-	0	P4/mnc	7.33278	0.00313	10.3207	0.00341	554.943	0.53985	4.56621	P4/mnc	7.31621	0.00309	10.4002	0.00331	556.692	0.53347	95.4338
K2Mn[Fe(CN)6]	972.1	P21/n	-	-	-	-	-	-	-	-	-	-	-	-	-	-	-	-	-	-	-	-	0	P4/mnc	7.33257	0.0075	10.3206	0.00804	554.904	1.2894	4.14747	P4/mnc	7.31672	0.00747	10.4004	0.00798	556.781	1.28781	95.8525
K2Mn[Fe(CN)6]	974.2	P21/n	-	-	-	-	-	-	-	-	-	-	-	-	-	-	-	-	-	-	-	-	0	P4/mnc	7.33267	0.03539	10.3207	0.0378	554.924	6.07826	4.14747	P4/mnc	7.31723	0.03532	10.4007	0.03775	556.874	6.0907	95.8525
K2Mn[Fe(CN)6]	976.1	P21/n	-	-	-	-	-	-	-	-	-	-	-	-	-	-	-	-	-	-	-	-	0	P4/mnc	7.33152	0.00703	10.3201	0.00756	554.719	1.20662	3.72093	P4/mnc	7.31783	0.007	10.401	0.00748	556.98	1.20729	96.2791
K2Mn[Fe(CN)6]	978.3	P21/n	-	-	-	-	-	-	-	-	-	-	-	-	-	-	-	-	-	-	-	-	0	P4/mnc	-	-	-	-	-	-	0	P4/mnc	7.31825	0.00767	10.401	0.0082	557.044	1.32346	100
K2Mn[Fe(CN)6]	980.2	P21/n	-	-	-	-	-	-	-	-	-	-	-	-	-	-	-	-	-	-	-	-	0	P4/mnc	-	-	-	-	-	-	0	P4/mnc	7.3189	0.00388	10.4014	0.00415	557.162	0.66965	100
K2Mn[Fe(CN)6]	982	P21/n	-	-	-	-	-	-	-	-	-	-	-	-	-	-	-	-	-	-	-	-	0	P4/mnc	-	-	-	-	-	-	0	P4/mnc	7.31937	0.00423	10.4016	0.00452	557.246	0.72961	100
K2Mn[Fe(CN)6]	983.8	P21/n	-	-	-	-	-	-	-	-	-	-	-	-	-	-	-	-	-	-	-	-	0	P4/mnc	-	-	-	-	-	-	0	P4/mnc	7.31993	0.00271	10.4019	0.00289	557.347	0.46713	100
K2Mn[Fe(CN)6]	986.3	P21/n	-	-	-	-	-	-	-	-	-	-	-	-	-	-	-	-	-	-	-	-	0	P4/mnc	-	-	-	-	-	-	0	P4/mnc	7.32053	0.0023	10.4022	0.00246	557.455	0.39691	100
K2Mn[Fe(CN)6]	988.4	P21/n	-	-	-	-	-	-	-	-	-	-	-	-	-	-	-	-	-	-	-	-	0	P4/mnc	-	-	-	-	-	-	0	P4/mnc	7.32107	0.00486	10.4025	0.0052	557.554	0.83872	100
K2Mn[Fe(CN)6]	990.2	P21/n	-	-	-	-	-	-	-	-	-	-	-	-	-	-	-	-	-	-	-	-	0	P4/mnc	-	-	-	-	-	-	0	P4/mnc	7.32175	0.00822	10.4029	0.00879	557.676	1.41933	100
K2Mn[Fe(CN)6]	992.3	P21/n	-	-	-	-	-	-	-	-	-	-	-	-	-	-	-	-	-	-	-	-	0	P4/mnc	-	-	-	-	-	-	0	P4/mnc	7.32213	0.00271	10.4031	0.00289	557.746	0.46748	100
K2Mn[Fe(CN)6]	994.6	P21/n	-	-	-	-	-	-	-	-	-	-	-	-	-	-	-	-	-	-	-	-	0	P4/mnc	-	-	-	-	-	-	0	P4/mnc	7.32279	0.00289	10.4034	0.00309	557.862	0.49849	100
K2Mn[Fe(CN)6]	996.6	P21/n	-	-	-	-	-	-	-	-	-	-	-	-	-	-	-	-	-	-	-	-	0	P4/mnc	-	-	-	-	-	-	0	P4/mnc	7.32345	0.01901	10.4037	0.02032	557.982	3.28229	100
K2Mn[Fe(CN)6]	998.8	P21/n	-	-	-	-	-	-	-	-	-	-	-	-	-	-	-	-	-	-	-	-	0	P4/mnc	-	-	-	-	-	-	0	P4/mnc	7.32394	0.00613	10.4039	0.00656	558.067	1.05878	100
K2Mn[Fe(CN)6]	1000.7	P21/n	-	-	-	-	-	-	-	-	-	-	-	-	-	-	-	-	-	-	-	-	0	P4/mnc	-	-	-	-	-	-	0	P4/mnc	7.32456	0.00272	10.4042	0.00291	558.18	0.46939	100
K2Ni[Fe(CN)6]	297.3	P21/n	10.0329	0.10773	7.20446	0.02879	6.9488	0.02879	89.7164	0.00403	502.266	6.12049	-0.02528	2e-05	0.70892	0.003	0.75215	0.00071	0.54957	0.00021	-0.01467	0.00039	100
K2Ni[Fe(CN)6]	297.1	P21/n	10.033	0.12867	7.20466	0.03439	6.94859	0.03439	89.7154	0.00411	502.269	7.31092	-0.02532	2e-05	0.71232	0.00302	0.75236	0.00071	0.54981	0.00021	-0.01553	0.00039	100
K2Ni[Fe(CN)6]	298.2	P21/n	10.0332	0.06566	7.20466	0.01755	6.94902	0.01755	89.7161	0.0039	502.311	3.7317	-0.02528	2e-05	0.71042	0.00303	0.7513	0.00073	0.54967	0.00021	-0.01483	0.0004	100
K2Ni[Fe(CN)6]	304.4	P21/n	10.0354	0.03927	7.20449	0.01049	6.95203	0.01049	89.7243	0.00428	502.627	2.23191	-0.02496	2e-05	0.70683	0.00302	0.75258	0.00074	0.54942	0.00021	-0.01431	0.0004	100
K2Ni[Fe(CN)6]	306.6	P21/n	10.0363	0.02507	7.2046	0.0067	6.9524	0.0067	89.722	0.0041	502.702	1.42409	-0.02494	2e-05	0.70322	0.0031	0.75155	0.00077	0.54917	0.00022	-0.01476	0.0004	100
K2Ni[Fe(CN)6]	307.6	P21/n	10.037	0.05375	7.20458	0.01436	6.95333	0.01436	89.7177	0.00399	502.804	3.05552	-0.02484	2e-05	0.70281	0.0031	0.75287	0.00071	0.54914	0.00022	-0.01425	0.0004	100
K2Ni[Fe(CN)6]	313	P21/n	10.0384	0.08484	7.20454	0.02267	6.95508	0.02267	89.7224	0.00421	502.998	4.82489	-0.02467	2e-05	0.69847	0.00308	0.7512	0.00076	0.54884	0.00022	-0.01386	0.0004	100
K2Ni[Fe(CN)6]	312.1	P21/n	10.0383	0.01459	7.20438	0.00389	6.95527	0.00389	89.7233	0.00414	502.999	0.82835	-0.02463	2e-05	0.69951	0.00307	0.75203	0.00073	0.54891	0.00021	-0.01402	0.0004	100
K2Ni[Fe(CN)6]	315.3	P21/n	10.0399	0.03457	7.20425	0.00923	6.95707	0.00923	89.7189	0.00399	503.197	1.96508	-0.02444	2e-05	0.69377	0.00312	0.75176	0.00075	0.54851	0.00022	-0.01403	0.0004	100
K2Ni[Fe(CN)6]	318.5	P21/n	10.0404	0.03361	7.20401	0.00897	6.95775	0.00897	89.7236	0.0042	503.258	1.91058	-0.02435	2e-05	0.69058	0.0032	0.75086	0.00079	0.54829	0.00022	-0.01374	0.00042	100
K2Ni[Fe(CN)6]	316.9	P21/n	10.0403	0.04205	7.2039	0.01124	6.95779	0.01124	89.7226	0.00422	503.246	2.39263	-0.02434	2e-05	0.69097	0.00319	0.75189	0.00075	0.54831	0.00022	-0.01392	0.00041	100
K2Ni[Fe(CN)6]	321	P21/n	10.0421	0.11836	7.20366	0.03163	6.95994	0.03163	89.7232	0.00441	503.476	6.73553	-0.0241	2e-05	0.68381	0.0032	0.75278	0.00073	0.54781	0.00022	-0.01433	0.00041	100
K2Ni[Fe(CN)6]	325.2	P21/n	10.0426	0.09425	7.20387	0.02519	6.96038	0.02519	89.7199	0.00414	503.546	5.36396	-0.02408	2e-05	0.68367	0.00322	0.75129	0.00077	0.5478	0.00023	-0.01426	0.00041	100
K2Ni[Fe(CN)6]	326.9	P21/n	10.0432	0.10638	7.20374	0.02843	6.9611	0.02843	89.7244	0.00449	503.621	6.05442	-0.02399	2e-05	0.67793	0.00327	0.7512	0.00083	0.5474	0.00023	-0.01369	0.00042	100
K2Ni[Fe(CN)6]	329.4	P21/n	10.0447	0.02729	7.20354	0.0073	6.96327	0.0073	89.7245	0.0045	503.838	1.5531	-0.02376	2e-05	0.6708	0.00337	0.75186	0.00077	0.5469	0.00024	-0.01335	0.00042	100
K2Ni[Fe(CN)6]	330.4	P21/n	10.0449	0.01589	7.20345	0.00425	6.96361	0.00425	89.7242	0.0043	503.868	0.90575	-0.02372	2e-05	0.67123	0.00329	0.75146	0.00078	0.54693	0.00023	-0.01344	0.00042	100
K2Ni[Fe(CN)6]	331.7	P21/n	10.0456	0.01616	7.20341	0.00432	6.96421	0.00432	89.7251	0.00434	503.944	0.91968	-0.02365	2e-05	0.67645	0.00332	0.75166	0.00077	0.5473	0.00023	-0.01371	0.00042	100
K2Ni[Fe(CN)6]	333.2	P21/n	10.0463	0.08658	7.2033	0.02314	6.96498	0.02314	89.7226	0.00454	504.026	4.93059	-0.02357	2e-05	0.66977	0.00332	0.75242	0.00075	0.54683	0.00023	-0.01277	0.00042	100
K2Ni[Fe(CN)6]	335.1	P21/n	10.0467	0.01737	7.20317	0.00463	6.96577	0.00463	89.7222	0.00424	504.096	0.98708	-0.02348	2e-05	0.66864	0.00335	0.75207	0.00077	0.54675	0.00023	-0.01318	0.00042	100
K2Ni[Fe(CN)6]	338.8	P21/n	10.048	0.09054	7.203	0.02419	6.96756	0.02419	89.7229	0.00451	504.279	5.15716	-0.02328	2e-05	0.66332	0.00341	0.75159	0.00078	0.54638	0.00024	-0.01331	0.00043	100
K2Ni[Fe(CN)6]	339.6	P21/n	10.0483	0.01569	7.20307	0.00419	6.96798	0.00419	89.7256	0.00434	504.326	0.89239	-0.02325	2e-05	0.66391	0.00342	0.75178	0.00078	0.54642	0.00024	-0.0122	0.00043	100
K2Ni[Fe(CN)6]	341.4	P21/n	10.0489	0.09471	7.20273	0.02532	6.96886	0.02532	89.7285	0.00482	504.397	5.39613	-0.02313	2e-05	0.65677	0.00349	0.75145	0.00078	0.54592	0.00024	-0.01314	0.00043	100
K2Ni[Fe(CN)6]	344.4	P21/n	10.0502	0.0457	7.20296	0.01221	6.96998	0.01221	89.7196	0.0043	504.559	2.60383	-0.02304	2e-05	0.65284	0.00349	0.75201	0.00078	0.54565	0.00024	-0.01263	0.00043	100
K2Ni[Fe(CN)6]	346.5	P21/n	10.0511	0.02132	7.20278	0.0057	6.97106	0.0057	89.7277	0.00453	504.668	1.21428	-0.02291	2e-05	0.65162	0.0035	0.75214	0.00079	0.54556	0.00024	-0.01346	0.00043	100
K2Ni[Fe(CN)6]	348.4	P21/n	10.0517	0.07004	7.20275	0.01872	6.97213	0.01872	89.7289	0.0047	504.777	3.99124	-0.0228	2e-05	0.64987	0.00355	0.7519	0.00082	0.54544	0.00025	-0.01208	0.00044	100
K2Ni[Fe(CN)6]	350	P21/n	10.0526	0.04028	7.20262	0.01077	6.97303	0.01077	89.7284	0.00447	504.877	2.2964	-0.0227	2e-05	0.64923	0.00351	0.75129	0.00082	0.54539	0.00025	-0.01264	0.00044	100
K2Ni[Fe(CN)6]	351.4	P21/n	10.0532	0.07715	7.20266	0.02062	6.97354	0.02062	89.729	0.00477	504.947	4.39835	-0.02266	2e-05	0.64112	0.00363	0.75203	0.00079	0.54483	0.00025	-0.01283	0.00044	100
K2Ni[Fe(CN)6]	353.4	P21/n	10.0537	0.03523	7.20254	0.00943	6.97473	0.00943	89.7282	0.0047	505.047	2.00992	-0.02253	2e-05	0.6439	0.00358	0.75179	0.0008	0.54502	0.00025	-0.0127	0.00044	100
K2Ni[Fe(CN)6]	355.3	P21/n	10.0545	0.02918	7.20228	0.0078	6.97578	0.0078	89.7346	0.0049	505.148	1.66445	-0.0224	2e-05	0.64057	0.00359	0.75175	0.00081	0.54479	0.00025	-0.01256	0.00044	100
K2Ni[Fe(CN)6]	358.6	P21/n	10.0557	0.01436	7.20238	0.00383	6.97707	0.00383	89.7308	0.0046	505.307	0.81764	-0.02228	2e-05	0.63544	0.00364	0.7515	0.00081	0.54443	0.00025	-0.0124	0.00044	100
K2Ni[Fe(CN)6]	359.8	P21/n	10.0564	0.02773	7.20223	0.00742	6.97784	0.00742	89.7267	0.00469	505.385	1.58237	-0.02219	2e-05	0.63065	0.00366	0.75126	0.00083	0.5441	0.00026	-0.01223	0.00045	100
K2Ni[Fe(CN)6]	362.6	P21/n	10.0573	0.03612	7.20223	0.00966	6.97897	0.00966	89.7292	0.00462	505.516	2.06098	-0.02208	2e-05	0.62462	0.00376	0.75156	0.00084	0.54367	0.00026	-0.01199	0.00045	100
K2Ni[Fe(CN)6]	364.6	P21/n	10.0582	0.08067	7.2023	0.02156	6.9803	0.02156	89.7307	0.00472	505.665	4.60296	-0.02195	2e-05	0.62596	0.00375	0.75273	0.00077	0.54377	0.00026	-0.01174	0.00044	100
K2Ni[Fe(CN)6]	366.6	P21/n	10.0589	0.05101	7.20207	0.01363	6.98124	0.01363	89.7314	0.00489	505.749	2.91089	-0.02184	2e-05	0.61772	0.00391	0.75144	0.00085	0.54319	0.00027	-0.01079	0.00046	100
K2Ni[Fe(CN)6]	368.2	P21/n	10.0597	0.09892	7.202	0.02644	6.98207	0.02644	89.7364	0.0053	505.846	5.64646	-0.02175	2e-05	0.62352	0.00386	0.75079	0.00087	0.5436	0.00027	-0.01237	0.00046	100
K2Ni[Fe(CN)6]	370.4	P21/n	10.0608	0.09116	7.20229	0.02436	6.98305	0.02436	89.7324	0.00503	505.991	5.20423	-0.02168	2e-05	0.62691	0.0038	0.75222	0.00083	0.54383	0.00027	-0.01198	0.00046	100
K2Ni[Fe(CN)6]	372.4	P21/n	10.0615	0.02258	7.20192	0.00602	6.9841	0.00602	89.7308	0.00477	506.076	1.2868	-0.02154	2e-05	0.61682	0.00387	0.75045	0.00085	0.54313	0.00027	-0.01134	0.00047	100
K2Ni[Fe(CN)6]	374.8	P21/n	10.0624	0.01898	7.20172	0.00507	6.98548	0.00507	89.7347	0.00498	506.21	1.08383	-0.02138	2e-05	0.61307	0.00393	0.75142	0.00088	0.54287	0.00027	-0.01085	0.00047	100
K2Ni[Fe(CN)6]	376.3	P21/n	10.0631	0.01611	7.20169	0.0043	6.9865	0.0043	89.7313	0.00467	506.313	0.92027	-0.02128	2e-05	0.60722	0.0039	0.75053	0.00087	0.54246	0.00027	-0.01148	0.00047	100
K2Ni[Fe(CN)6]	378.8	P21/n	10.0643	0.09153	7.20161	0.02446	6.98808	0.02446	89.7328	0.00507	506.485	5.22803	-0.02112	2e-05	0.60506	0.00397	0.75119	0.00089	0.54231	0.00028	-0.01088	0.00048	100
K2Ni[Fe(CN)6]	381.4	P21/n	10.0653	0.03088	7.20141	0.00826	6.98921	0.00826	89.7429	0.00554	506.603	1.76478	-0.02098	2e-05	0.59688	0.00419	0.75	0.00097	0.54173	0.00029	-0.01017	0.0005	100
K2Ni[Fe(CN)6]	383	P21/n	10.0658	0.03204	7.20161	0.00858	6.98976	0.00858	89.7324	0.00482	506.681	1.83166	-0.02095	2e-05	0.59504	0.00424	0.75153	0.00092	0.5416	0.0003	-0.0103	0.00049	100
K2Ni[Fe(CN)6]	384.7	P21/n	10.0666	0.06933	7.20139	0.01853	6.99086	0.01853	89.7377	0.00537	506.787	3.9612	-0.02082	2e-05	0.59729	0.00421	0.75136	0.00094	0.54176	0.00029	-0.01043	0.0005	100
K2Ni[Fe(CN)6]	386.6	P21/n	10.0674	0.02254	7.20143	0.00603	6.99202	0.00603	89.7399	0.00534	506.913	1.28927	-0.02071	2e-05	0.59304	0.00414	0.75133	0.00093	0.54147	0.00029	-0.01111	0.0005	100
K2Ni[Fe(CN)6]	388.6	P21/n	10.0683	0.01957	7.20131	0.00523	6.99304	0.00523	89.7359	0.00522	507.025	1.11832	-0.02059	2e-05	0.58944	0.00415	0.75094	0.00092	0.54121	0.00029	-0.00985	0.0005	100
K2Ni[Fe(CN)6]	391.3	P21/n	10.0695	0.16944	7.20116	0.04528	6.99424	0.04528	89.7394	0.00558	507.161	9.68695	-0.02046	2e-05	0.57888	0.00429	0.74965	0.00102	0.54048	0.0003	-0.01039	0.00051	100
K2Ni[Fe(CN)6]	393	P21/n	10.0702	0.12456	7.20129	0.03328	6.99541	0.03328	89.7391	0.0055	507.293	7.12263	-0.02036	2e-05	0.58626	0.00432	0.74848	0.00097	0.54099	0.0003	-0.01034	0.00053	100
K2Ni[Fe(CN)6]	394.8	P21/n	10.0713	0.34673	7.20104	0.09265	6.99645	0.09265	89.7359	0.00672	507.405	19.8294	-0.02023	2e-05	0.57569	0.00435	0.74985	0.00097	0.54025	0.0003	-0.00947	0.00051	100
K2Ni[Fe(CN)6]	397.5	P21/n	10.0722	0.12439	7.20108	0.03324	6.99782	0.03324	89.7412	0.00534	507.553	7.11535	-0.0201	2e-05	0.57543	0.0043	0.75156	0.00096	0.54023	0.0003	-0.00986	0.00051	100
K2Ni[Fe(CN)6]	399.3	P21/n	10.0732	0.02736	7.20087	0.00731	6.99888	0.00731	89.7359	0.00515	507.663	1.56541	-0.01997	2e-05	0.56257	0.00454	0.75038	0.00101	0.53933	0.00032	-0.00915	0.00053	100
K2Ni[Fe(CN)6]	401.1	P21/n	10.0738	0.02151	7.20078	0.00575	7.0001	0.00575	89.7437	0.00554	507.777	1.2297	-0.01984	2e-05	0.56647	0.00461	0.75259	0.001	0.53961	0.00032	-0.01009	0.00053	100
K2Ni[Fe(CN)6]	403.3	P21/n	10.0748	0.11332	7.20089	0.03028	7.00117	0.03028	89.7426	0.00569	507.915	6.48527	-0.01975	2e-05	0.55664	0.00464	0.75056	0.00104	0.53892	0.00032	-0.00882	0.00054	100
K2Ni[Fe(CN)6]	405.4	P21/n	10.0756	0.06397	7.20063	0.0171	7.00241	0.0171	89.7469	0.00571	508.026	3.66167	-0.0196	2e-05	0.56256	0.00451	0.74958	0.00108	0.53933	0.00032	-0.01003	0.00053	100
K2Ni[Fe(CN)6]	407.5	P21/n	10.0768	0.04391	7.20074	0.01172	7.00363	0.01172	89.7441	0.00542	508.18	2.51193	-0.01949	2e-05	0.55554	0.00456	0.74966	0.00104	0.53884	0.00032	-0.0092	0.00053	100
K2Ni[Fe(CN)6]	409.5	P21/n	10.0777	0.07811	7.20053	0.02087	7.0048	0.02087	89.7492	0.00576	508.295	4.47186	-0.01936	2e-05	0.55825	0.00461	0.74893	0.00105	0.53903	0.00032	-0.00968	0.00055	100
K2Ni[Fe(CN)6]	411.6	P21/n	10.0786	0.1	7.20037	0.02673	7.00591	0.02673	89.7498	0.00602	508.41	5.72717	-0.01923	2e-05	0.5494	0.00463	0.74999	0.00111	0.53841	0.00032	-0.00903	0.00054	100
K2Ni[Fe(CN)6]	413.3	P21/n	10.0794	0.14795	7.20028	0.03954	7.00697	0.03954	89.7514	0.00621	508.521	8.47352	-0.01912	3e-05	0.54124	0.0048	0.75116	0.00106	0.53784	0.00034	-0.00849	0.00054	100
K2Ni[Fe(CN)6]	415.5	P21/n	10.0805	0.01696	7.20037	0.00452	7.00828	0.00452	89.7475	0.00573	508.68	0.9689	-0.019	3e-05	0.53785	0.00512	0.7501	0.00114	0.53761	0.00036	-0.00815	0.00057	100
K2Ni[Fe(CN)6]	417.4	P21/n	10.0814	0.04033	7.20016	0.01079	7.00961	0.01079	89.7584	0.00612	508.804	2.31135	-0.01884	2e-05	0.52625	0.00495	0.75038	0.00114	0.5368	0.00035	-0.00772	0.00055	100
K2Ni[Fe(CN)6]	419.5	P21/n	10.0826	0.01872	7.2003	0.00499	7.01095	0.00499	89.7427	0.00523	508.976	1.07095	-0.01872	3e-05	0.53199	0.00496	0.75051	0.00112	0.5372	0.00035	-0.00849	0.00056	100
K2Ni[Fe(CN)6]	421.2	P21/n	10.0836	0.0818	7.19999	0.02186	7.01215	0.02186	89.744	0.00514	509.088	4.68773	-0.01858	3e-05	0.53659	0.00497	0.75013	0.00121	0.53752	0.00035	-0.00807	0.00057	100
K2Ni[Fe(CN)6]	423.1	P21/n	10.0847	0.10054	7.1999	0.02685	7.01316	0.02685	89.742	0.0053	509.213	5.7612	-0.01847	3e-05	0.53378	0.00498	0.74959	0.00112	0.53732	0.00035	-0.00772	0.00058	100
K2Ni[Fe(CN)6]	426.5	P21/n	10.0858	0.03197	7.2002	0.00853	7.01479	0.00853	89.7435	0.00514	509.408	1.83064	-0.01833	3e-05	0.52153	0.0052	0.75048	0.00119	0.53647	0.00036	-0.00765	0.00058	100
K2Ni[Fe(CN)6]	428.2	P21/n	10.0872	0.14702	7.19977	0.03928	7.01648	0.03928	89.7463	0.00539	509.57	8.43102	-0.01812	3e-05	0.53286	0.00499	0.75005	0.00133	0.53726	0.00035	-0.00779	0.00058	100
K2Ni[Fe(CN)6]	429	P21/n	10.0877	0.04326	7.19959	0.01156	7.01711	0.01156	89.7475	0.00535	509.629	2.47999	-0.01805	3e-05	0.51202	0.00543	0.74892	0.00124	0.5358	0.00038	-0.00706	0.00059	100
K2Ni[Fe(CN)6]	432	P21/n	10.0889	0.16659	7.19964	0.04451	7.01885	0.04451	89.7446	0.00565	509.821	9.55636	-0.01788	3e-05	0.51905	0.00533	0.75009	0.00124	0.53629	0.00037	-0.00808	0.0006	100
K2Ni[Fe(CN)6]	434.5	P21/n	10.0901	0.02791	7.19945	0.00747	7.02029	0.00747	89.7523	0.00558	509.974	1.6023	-0.01772	3e-05	0.51569	0.00529	0.7501	0.00126	0.53606	0.00037	-0.00802	0.00061	100
K2Ni[Fe(CN)6]	436.4	P21/n	10.0914	0.02904	7.19951	0.00776	7.02149	0.00776	89.753	0.00559	510.129	1.66532	-0.0176	3e-05	0.50777	0.00544	0.74973	0.00125	0.5355	0.00038	-0.00756	0.00059	100
K2Ni[Fe(CN)6]	438.3	P21/n	10.0922	0.01591	7.19956	0.00424	7.02265	0.00424	89.7496	0.00551	510.257	0.91127	-0.01749	3e-05	0.50905	0.00549	0.75033	0.00121	0.53559	0.00038	-0.00755	0.0006	100
K2Ni[Fe(CN)6]	439.8	P21/n	10.0931	0.0694	7.19923	0.01856	7.02403	0.01856	89.7614	0.00619	510.38	3.98497	-0.01732	3e-05	0.5045	0.00551	0.74841	0.00125	0.53527	0.00039	-0.00713	0.00062	100
K2Ni[Fe(CN)6]	441.2	P21/n	10.0942	0.17908	7.1993	0.04785	7.02481	0.04785	89.7525	0.00594	510.496	10.2811	-0.01725	3e-05	0.50008	0.00558	0.75021	0.00131	0.53497	0.00039	-0.00778	0.00061	100
K2Ni[Fe(CN)6]	443.5	P21/n	10.0951	0.13901	7.19939	0.03715	7.02632	0.03715	89.7519	0.00599	510.657	7.9827	-0.01711	3e-05	0.49215	0.00569	0.74923	0.0013	0.53441	0.0004	-0.0078	0.00062	100
K2Ni[Fe(CN)6]	445.6	P21/n	10.0962	0.01511	7.19933	0.00404	7.02751	0.00404	89.7504	0.00558	510.797	0.86848	-0.01699	3e-05	0.49449	0.00563	0.74975	0.00124	0.53457	0.00039	-0.00684	0.00061	100
K2Ni[Fe(CN)6]	448.5	P21/n	10.0978	0.14738	7.19897	0.03939	7.0297	0.03939	89.7509	0.00619	511.012	8.46766	-0.01674	3e-05	0.48357	0.00587	0.74922	0.00129	0.53381	0.00041	-0.00686	0.00063	100
K2Ni[Fe(CN)6]	449.9	P21/n	10.0987	0.18913	7.19904	0.05054	7.03047	0.05054	89.7533	0.00598	511.117	10.8675	-0.01667	3e-05	0.476	0.00597	0.75088	0.00139	0.53328	0.00042	-0.00808	0.00063	100
K2Ni[Fe(CN)6]	452.5	P21/n	10.0999	0.02353	7.19904	0.0063	7.03218	0.0063	89.7614	0.00644	511.304	1.35319	-0.0165	3e-05	0.48011	0.00604	0.74936	0.00131	0.53357	0.00042	-0.00696	0.00064	100
K2Ni[Fe(CN)6]	454.1	P21/n	10.101	0.07589	7.19883	0.02028	7.03358	0.02028	89.7579	0.00618	511.443	4.36238	-0.01634	3e-05	0.47665	0.00616	0.74735	0.0013	0.53333	0.00043	-0.00708	0.00065	100
K2Ni[Fe(CN)6]	456.6	P21/n	10.1022	0.19348	7.1987	0.0517	7.03518	0.0517	89.7649	0.00678	511.612	11.1242	-0.01617	3e-05	0.47606	0.00619	0.74728	0.00127	0.53329	0.00043	-0.00718	0.00066	100
K2Ni[Fe(CN)6]	458.6	P21/n	10.1034	0.12342	7.19838	0.03298	7.0368	0.03298	89.7745	0.00744	511.772	7.09754	-0.01598	3e-05	0.4565	0.00663	0.74786	0.00133	0.53192	0.00046	-0.00739	0.00067	100
K2Ni[Fe(CN)6]	460.8	P21/n	10.1047	0.03347	7.19854	0.00895	7.03843	0.00895	89.7698	0.00698	511.965	1.92472	-0.01583	3e-05	0.46309	0.00652	0.74913	0.00137	0.53238	0.00046	-0.00744	0.00069	100
K2Ni[Fe(CN)6]	462.5	P21/n	10.1056	0.13474	7.19793	0.036	7.0398	0.036	89.7796	0.00739	512.065	7.75039	-0.01564	3e-05	0.45395	0.00666	0.74784	0.00137	0.53174	0.00047	-0.00706	0.0007	100
K2Ni[Fe(CN)6]	464.5	P21/n	10.107	0.07908	7.19814	0.02114	7.04163	0.02114	89.7792	0.00755	512.286	4.55152	-0.01548	4e-05	0.47246	0.0063	0.74851	0.00147	0.53303	0.00044	-0.00699	0.00068	100
K2Ni[Fe(CN)6]	466.5	P21/n	10.1084	0.06253	7.19807	0.01671	7.04335	0.01671	89.7809	0.00769	512.48	3.59862	-0.0153	4e-05	0.46902	0.00659	0.74854	0.00154	0.53279	0.00046	-0.00712	0.00074	100
K2Ni[Fe(CN)6]	468.3	P21/n	10.1095	0.13222	7.19794	0.03533	7.04464	0.03533	89.7758	0.00728	512.619	7.61152	-0.01516	4e-05	0.45385	0.00687	0.74638	0.00137	0.53173	0.00048	-0.00797	0.00075	100
K2Ni[Fe(CN)6]	470.6	P21/n	10.1106	0.45177	7.19784	0.12072	7.04592	0.12072	89.7836	0.00915	512.758	26.0126	-0.01502	4e-05	0.44323	0.00708	0.74772	0.00142	0.53099	0.0005	-0.00704	0.00074	100
K2Ni[Fe(CN)6]	472.6	P21/n	10.1117	0.09258	7.1976	0.02474	7.04733	0.02474	89.7766	0.00732	512.902	5.3317	-0.01486	4e-05	0.4352	0.00732	0.74724	0.00141	0.53043	0.00051	-0.00625	0.00073	100
K2Ni[Fe(CN)6]	474.3	P21/n	10.113	0.39346	7.19727	0.10513	7.04908	0.10513	89.7907	0.00866	513.071	22.6627	-0.01465	4e-05	0.44296	0.00707	0.74677	0.00145	0.53097	0.00049	-0.00674	0.00076	100
K2Ni[Fe(CN)6]	476.5	P21/n	10.1143	0.15139	7.1972	0.04046	7.05044	0.04046	89.7831	0.0082	513.233	8.72254	-0.01451	4e-05	0.43318	0.0074	0.74696	0.00148	0.53029	0.00052	-0.00723	0.00076	100
K2Ni[Fe(CN)6]	478.5	P21/n	10.1151	0.01747	7.19739	0.00465	7.05152	0.00465	89.7807	0.00809	513.361	1.00452	-0.01442	4e-05	0.43242	0.00754	0.74783	0.00151	0.53024	0.00053	-0.0074	0.00077	100
K2Ni[Fe(CN)6]	480.6	P21/n	10.1166	0.08015	7.19738	0.0214	7.05316	0.0214	89.7831	0.00821	513.559	4.61853	-0.01426	4e-05	0.43051	0.0075	0.74709	0.00143	0.5301	0.00052	-0.00658	0.00079	100
K2Ni[Fe(CN)6]	482.6	P21/n	10.118	0.12637	7.19716	0.03378	7.05486	0.03378	89.7785	0.00783	513.736	7.28536	-0.01407	4e-05	0.42039	0.00765	0.74605	0.00138	0.52939	0.00054	-0.00778	0.00082	100
K2Ni[Fe(CN)6]	485	P21/n	10.1184	0.04599	7.19698	0.01229	7.05593	0.01229	89.7841	0.00832	513.821	2.651	-0.01395	4e-05	0.41667	0.00777	0.74562	0.00136	0.52913	0.00054	-0.00768	0.0008	100
K2Ni[Fe(CN)6]	486.9	P21/n	10.12	0.09399	7.19683	0.02512	7.05775	0.02512	89.7861	0.00816	514.026	5.42116	-0.01375	5e-05	0.41463	0.00795	0.74564	0.00138	0.52899	0.00056	-0.00792	0.00084	100
K2Ni[Fe(CN)6]	488.7	P21/n	10.1209	0.0188	7.19627	0.00502	7.05962	0.00502	89.7991	0.00874	514.168	1.08287	-0.01351	5e-05	0.39878	0.00827	0.74517	0.00139	0.52788	0.00058	-0.00766	0.00088	100
K2Ni[Fe(CN)6]	491.3	P21/n	10.1222	0.04575	7.19627	0.01224	7.06083	0.01224	89.8018	0.00867	514.324	2.64165	-0.01339	5e-05	0.39845	0.00826	0.74568	0.0014	0.52786	0.00058	-0.00767	0.00084	100
K2Ni[Fe(CN)6]	492.9	P21/n	10.1236	0.03401	7.19619	0.00909	7.06262	0.00909	89.8059	0.00896	514.521	1.96154	-0.01321	5e-05	0.39395	0.0084	0.74662	0.00159	0.52754	0.00059	-0.0066	0.00086	100
K2Ni[Fe(CN)6]	495.3	P21/n	10.1249	0.0503	7.19588	0.01344	7.06434	0.01344	89.8025	0.00871	514.69	2.90221	-0.01301	5e-05	0.388	0.00859	0.74581	0.00149	0.52713	0.0006	-0.007	0.00091	100
K2Ni[Fe(CN)6]	497.3	P21/n	10.1261	0.07316	7.19574	0.01957	7.06568	0.01957	89.8075	0.00925	514.836	4.22492	-0.01286	5e-05	0.39168	0.0085	0.74635	0.00153	0.52739	0.00059	-0.00655	0.00091	100
K2Ni[Fe(CN)6]	499.5	P21/n	10.1273	0.07932	7.19521	0.02118	7.06772	0.02118	89.8125	0.00915	515.008	4.5777	-0.01261	5e-05	0.37204	0.00921	0.74602	0.0015	0.52601	0.00064	-0.00775	0.00095	100
K2Ni[Fe(CN)6]	499.5	P21/n	10.1278	0.08962	7.19532	0.02396	7.0681	0.02396	89.8047	0.00409	515.066	5.17514	-0.01258	3e-05	0.36267	0.00971	0.74998	0.00172	0.52536	0.00068	-0.00596	0.00086	100
K2Ni[Fe(CN)6]	501.5	P21/n	10.1292	0.02558	7.19568	0.00684	7.069	0.00684	89.8081	0.00397	515.233	1.47588	-0.01253	3e-05	0.3676	0.00968	0.75236	0.0017	0.5257	0.00068	-0.00713	0.00087	100
K2Ni[Fe(CN)6]	503.5	P21/n	10.1306	0.02035	7.19507	0.00544	7.07097	0.00544	89.8085	0.00402	515.402	1.17469	-0.01227	3e-05	0.37395	0.00969	0.7539	0.00154	0.52615	0.00068	-0.00644	0.00089	100
K2Ni[Fe(CN)6]	505.5	P21/n	10.1317	0.07093	7.19483	0.01896	7.07297	0.01896	89.8152	0.00408	515.587	4.09907	-0.01205	3e-05	0.35237	0.01038	0.75179	0.00176	0.52464	0.00073	-0.00595	0.0009	100
K2Ni[Fe(CN)6]	507.8	P21/n	10.1329	0.03187	7.19464	0.00852	7.07438	0.00852	89.815	0.00413	515.739	1.84073	-0.01189	3e-05	0.33332	0.0109	0.75255	0.00179	0.52331	0.00076	-0.00711	0.00095	100
K2Ni[Fe(CN)6]	509.6	P21/n	10.1343	0.03628	7.19426	0.0097	7.0764	0.0097	89.8133	0.00398	515.932	2.09747	-0.01165	4e-05	0.31787	0.01179	0.75317	0.00151	0.52223	0.00082	-0.0055	0.00095	100
K2Ni[Fe(CN)6]	511.6	P21/n	10.1355	0.09751	7.19393	0.02607	7.0781	0.02607	89.8177	0.00414	516.09	5.63782	-0.01145	4e-05	0.32085	0.01148	0.75422	0.0016	0.52243	0.0008	-0.006	0.00098	100
K2Ni[Fe(CN)6]	513.2	P21/n	10.1368	0.03245	7.1935	0.00868	7.0796	0.00868	89.8166	0.00416	516.234	1.87702	-0.01126	4e-05	0.31722	0.0119	0.75419	0.00153	0.52218	0.00083	-0.00637	0.00095	100
K2Ni[Fe(CN)6]	515.4	P21/n	10.1381	0.09713	7.19359	0.02596	7.0811	0.02596	89.8273	0.00432	516.417	5.61859	-0.01112	4e-05	0.32236	0.01134	0.75303	0.00172	0.52254	0.00079	-0.00603	0.00098	100
K2Ni[Fe(CN)6]	518.1	P21/n	10.1401	0.01729	7.19371	0.00462	7.08334	0.00462	89.8259	0.00429	516.691	1.00002	-0.01091	4e-05	0.31595	0.01165	0.74622	0.00168	0.52209	0.00081	-0.00714	0.00103	100
K2Ni[Fe(CN)6]	520.5	P21/n	10.143	0.05716	7.19496	0.01528	7.08269	0.01528	89.7043	0.00684	516.876	3.30823	-0.0111	7e-05	0.31711	0.01295	0.75037	0.00204	0.52217	0.00091	-0.0054	0.00099	94.0299	P4/mnc	7.1665	0.0202	10.09	0.02161	518.212	3.31552	5.97015
K2Ni[Fe(CN)6]	522.8	P21/n	10.1451	0.01635	7.19573	0.00437	7.082	0.00437	89.6902	0.008	516.988	0.94596	-0.01125	7e-05	0.32864	0.01246	0.74963	0.00224	0.52298	0.00087	-0.00538	0.00103	93.8462	P4/mnc	7.15671	0.00601	10.1313	0.00762	518.913	0.95843	6.15385
K2Ni[Fe(CN)6]	523.8	P21/n	10.146	0.0785	7.19632	0.02099	7.08304	0.02099	89.6925	0.00842	517.153	4.54481	-0.0112	8e-05	0.31431	0.01425	0.74818	0.0022	0.52198	0.001	-0.00513	0.00109	92.4242	P4/mnc	7.1551	0.02776	10.1333	0.03005	518.779	4.55853	7.57576
K2Ni[Fe(CN)6]	525.3	P21/n	10.1471	0.21674	7.19613	0.05794	7.08454	0.05794	89.6921	0.0089	517.307	12.5493	-0.01104	8e-05	0.31364	0.01375	0.75081	0.00229	0.52193	0.00096	-0.00497	0.00106	92.4242	P4/mnc	7.15401	0.07646	10.1357	0.08216	518.742	12.5591	7.57576
K2Ni[Fe(CN)6]	527.7	P21/n	10.1488	0.12669	7.1971	0.03387	7.08534	0.03387	89.6821	0.00852	517.517	7.33919	-0.01105	9e-05	0.30031	0.0147	0.7497	0.00222	0.521	0.00103	-0.0052	0.00113	90.7692	P4/mnc	7.15257	0.04463	10.1372	0.04767	518.611	7.33518	9.23077
K2Ni[Fe(CN)6]	530	P21/n	10.1499	0.03881	7.19896	0.01036	7.08605	0.01036	89.6881	0.00872	517.762	2.24898	-0.01117	0.0001	0.28442	0.01565	0.7509	0.00232	0.51989	0.00109	-0.00507	0.0011	90.7692	P4/mnc	7.15176	0.01372	10.142	0.01454	518.739	2.26567	9.23077
K2Ni[Fe(CN)6]	532.4	P21/n	10.1509	0.19394	7.19891	0.05184	7.08813	0.05184	89.6874	0.00965	517.961	11.2357	-0.01096	0.0001	0.25399	0.01835	0.75075	0.00257	0.51776	0.00128	-0.00517	0.00127	90.625	P4/mnc	7.1516	0.06835	10.1441	0.07331	518.825	11.236	9.375
K2Ni[Fe(CN)6]	534.5	P21/n	10.1533	0.24903	7.20008	0.06657	7.08865	0.06657	89.659	0.01024	518.204	14.4378	-0.01102	0.00011	0.26968	0.01808	0.75299	0.00242	0.51886	0.00126	-0.00405	0.00126	87.5	P4/mnc	7.15182	0.0877	10.1423	0.0937	518.765	14.4209	12.5
K2Ni[Fe(CN)6]	536.5	P21/n	10.1538	0.22212	7.201	0.05936	7.08953	0.05936	89.6536	0.00976	518.362	12.8809	-0.01102	0.00011	0.27753	0.01765	0.75194	0.00267	0.5194	0.00123	-0.0052	0.00129	87.5	P4/mnc	7.15235	0.07822	10.1446	0.08344	518.958	12.8708	12.5
K2Ni[Fe(CN)6]	538.5	P21/n	10.155	0.06856	7.20213	0.01835	7.0905	0.01835	89.6559	0.00968	518.572	3.97865	-0.01104	0.00013	0.28656	0.01815	0.74962	0.00247	0.52004	0.00127	-0.00583	0.00133	86.1538	P4/mnc	7.15256	0.02409	10.144	0.02565	518.96	3.95984	13.8462
K2Ni[Fe(CN)6]	540.4	P21/n	10.1553	0.0452	7.20205	0.01208	7.09276	0.01208	89.6581	0.00964	518.749	2.62549	-0.01081	0.00013	0.23275	0.02214	0.74958	0.00248	0.51627	0.00155	-0.00482	0.00131	85.9375	P4/mnc	7.15248	0.01594	10.1454	0.01692	519.016	2.62709	14.0625
K2Ni[Fe(CN)6]	542.5	P21/n	10.1564	0.03284	7.20209	0.00877	7.09507	0.00877	89.6712	0.00977	518.978	1.91066	-0.01059	0.00014	0.22356	0.02404	0.74998	0.00256	0.51563	0.00168	-0.005	0.00152	85.9375	P4/mnc	7.15226	0.0116	10.1471	0.0122	519.074	1.91648	14.0625
K2Ni[Fe(CN)6]	544.7	P21/n	10.1572	0.08263	7.20243	0.0221	7.09662	0.0221	89.6575	0.00955	519.155	4.79598	-0.01047	0.00014	0.23314	0.02185	0.7524	0.00258	0.5163	0.00153	-0.00369	0.00145	85.9375	P4/mnc	7.15297	0.02912	10.1481	0.03123	519.226	4.7895	14.0625
K2Ni[Fe(CN)6]	546.6	P21/n	10.1581	0.1278	7.20374	0.03418	7.09689	0.03418	89.6592	0.01141	519.316	7.41834	-0.01057	0.00016	0.25417	0.02074	0.75265	0.00279	0.51777	0.00145	-0.00538	0.00146	84.375	P4/mnc	7.15359	0.04496	10.1466	0.04805	519.242	7.39474	15.625
K2Ni[Fe(CN)6]	548.7	P21/n	10.1577	0.13033	7.20449	0.03485	7.09885	0.03485	89.6786	0.01004	519.491	7.56962	-0.01045	0.00015	0.21425	0.02792	0.75073	0.00288	0.51498	0.00195	-0.00474	0.00157	85.9375	P4/mnc	7.1537	0.04587	10.1473	0.04905	519.293	7.54472	14.0625
K2Ni[Fe(CN)6]	550.5	P21/n	10.1586	0.28709	7.20358	0.07674	7.10176	0.07674	89.6753	0.01277	519.686	16.6736	-0.01007	0.00016	0.25004	0.0207	0.7504	0.00302	0.51748	0.00145	-0.00444	0.0016	85.9375	P4/mnc	7.15384	0.10111	10.1484	0.10811	519.37	16.6462	14.0625
K2Co[Fe(CN)6]	298.9	P21/n	10.046	0.00845	7.25137	0.00226	6.93364	0.00226	89.7811	0.00114	505.094	0.48224	-0.03142	1e-05	0.82266	0.00114	0.75067	0.00023	0.55752	8e-05	-0.0174	0.00014	100
K2Co[Fe(CN)6]	300.8	P21/n	10.0465	0.01079	7.25138	0.00288	6.93418	0.00288	89.7824	0.00119	505.158	0.61572	-0.03136	1e-05	0.82147	0.00115	0.75061	0.00024	0.55744	8e-05	-0.01746	0.00014	100
K2Co[Fe(CN)6]	301.8	P21/n	10.0472	0.00145	7.25139	0.00039	6.93491	0.00039	89.7822	0.00115	505.249	0.08277	-0.03129	1e-05	0.81855	0.00115	0.75039	0.00024	0.55723	8e-05	-0.0174	0.00014	100
K2Co[Fe(CN)6]	306.7	P21/n	10.0485	0.01674	7.25155	0.00447	6.93628	0.00447	89.7835	0.00116	505.423	0.9556	-0.03117	1e-05	0.81778	0.00115	0.75057	0.00024	0.55718	8e-05	-0.0173	0.00014	100
K2Co[Fe(CN)6]	305.6	P21/n	10.0486	0.02278	7.2515	0.00609	6.93645	0.00609	89.7813	0.00115	505.436	1.29991	-0.03115	1e-05	0.81647	0.00115	0.75074	0.00023	0.55709	8e-05	-0.01712	0.00014	100
K2Co[Fe(CN)6]	309.9	P21/n	10.0502	0.019	7.25153	0.00508	6.93823	0.00508	89.7845	0.00118	505.649	1.0847	-0.03098	1e-05	0.8141	0.00116	0.75072	0.00024	0.55692	8e-05	-0.01704	0.00014	100
K2Co[Fe(CN)6]	310.9	P21/n	10.0503	0.00507	7.25153	0.00135	6.93844	0.00135	89.7845	0.00116	505.673	0.28843	-0.03096	1e-05	0.81371	0.00116	0.75082	0.00024	0.55689	8e-05	-0.01701	0.00014	100
K2Co[Fe(CN)6]	312.4	P21/n	10.0513	0.00283	7.25152	0.00076	6.93943	0.00076	89.7844	0.00115	505.79	0.16213	-0.03086	1e-05	0.81001	0.00117	0.75074	0.00024	0.55664	8e-05	-0.01687	0.00014	100
K2Co[Fe(CN)6]	317.4	P21/n	10.0523	0.00305	7.25159	0.00081	6.94058	0.00081	89.7856	0.00113	505.933	0.17412	-0.03075	1e-05	0.80835	0.00116	0.75105	0.00024	0.55652	8e-05	-0.01697	0.00014	100
K2Co[Fe(CN)6]	315.4	P21/n	10.0522	0.01428	7.25155	0.00382	6.94052	0.00382	89.7854	0.00117	505.917	0.81544	-0.03076	1e-05	0.80875	0.00117	0.75088	0.00024	0.55655	8e-05	-0.01692	0.00014	100
K2Co[Fe(CN)6]	321.7	P21/n	10.0542	0.03161	7.25163	0.00845	6.94271	0.00845	89.7885	0.00122	506.186	1.80549	-0.03055	1e-05	0.80561	0.00118	0.75114	0.00024	0.55633	8e-05	-0.01674	0.00014	100
K2Co[Fe(CN)6]	319	P21/n	10.0536	0.01315	7.25154	0.00352	6.9421	0.00352	89.7874	0.0012	506.105	0.75144	-0.0306	1e-05	0.80634	0.00118	0.75096	0.00025	0.55638	8e-05	-0.01686	0.00014	100
K2Co[Fe(CN)6]	325.1	P21/n	10.0557	0.01697	7.25165	0.00453	6.94435	0.00453	89.7892	0.00121	506.382	0.9693	-0.03039	1e-05	0.80232	0.00118	0.75096	0.00025	0.5561	8e-05	-0.01673	0.00014	100
K2Co[Fe(CN)6]	325.9	P21/n	10.0559	0.01505	7.2516	0.00402	6.94457	0.00402	89.789	0.00121	506.404	0.8599	-0.03036	1e-05	0.80034	0.00118	0.75099	0.00024	0.55596	8e-05	-0.01674	0.00014	100
K2Co[Fe(CN)6]	328.5	P21/n	10.0569	0.01783	7.25169	0.00477	6.94567	0.00477	89.7905	0.00124	506.539	1.01914	-0.03026	1e-05	0.79893	0.00119	0.75104	0.00025	0.55586	8e-05	-0.01658	0.00014	100
K2Co[Fe(CN)6]	330.1	P21/n	10.0575	0.01833	7.2517	0.0049	6.94636	0.0049	89.7902	0.00124	506.622	1.04759	-0.03019	1e-05	0.79815	0.0012	0.75068	0.00025	0.55581	8e-05	-0.01661	0.00014	100
K2Co[Fe(CN)6]	331.7	P21/n	10.0581	0.01476	7.25167	0.00394	6.94706	0.00394	89.7914	0.00124	506.704	0.8436	-0.03012	1e-05	0.79529	0.0012	0.75117	0.00025	0.55561	8e-05	-0.01651	0.00014	100
K2Co[Fe(CN)6]	333.1	P21/n	10.0587	0.01323	7.2517	0.00354	6.94766	0.00354	89.7921	0.00127	506.777	0.75632	-0.03006	1e-05	0.79471	0.0012	0.75095	0.00025	0.55557	8e-05	-0.01641	0.00014	100
K2Co[Fe(CN)6]	335.7	P21/n	10.0595	0.00467	7.25173	0.00125	6.94858	0.00125	89.7926	0.00128	506.886	0.26697	-0.02998	1e-05	0.79241	0.00121	0.7512	0.00025	0.55541	8e-05	-0.01641	0.00015	100
K2Co[Fe(CN)6]	338.7	P21/n	10.0608	0.01577	7.25173	0.00421	6.95002	0.00421	89.7946	0.0013	507.059	0.90173	-0.02983	1e-05	0.79162	0.0012	0.75117	0.00025	0.55535	8e-05	-0.01626	0.00015	100
K2Co[Fe(CN)6]	339.2	P21/n	10.061	0.02155	7.25172	0.00576	6.95028	0.00576	89.7939	0.00128	507.085	1.2323	-0.02981	1e-05	0.78885	0.00121	0.75108	0.00025	0.55516	8e-05	-0.01635	0.00014	100
K2Co[Fe(CN)6]	341.8	P21/n	10.0619	0.00399	7.25173	0.00107	6.95132	0.00107	89.7942	0.00127	507.209	0.2282	-0.02971	1e-05	0.78821	0.00121	0.75107	0.00025	0.55511	8e-05	-0.01619	0.00015	100
K2Co[Fe(CN)6]	344.3	P21/n	10.0629	0.00978	7.25178	0.00262	6.95247	0.00262	89.7964	0.00132	507.347	0.55976	-0.0296	1e-05	0.78509	0.00121	0.75121	0.00025	0.55489	8e-05	-0.01595	0.00015	100
K2Co[Fe(CN)6]	346.6	P21/n	10.0638	0.02557	7.25185	0.00683	6.95344	0.00683	89.7966	0.00133	507.468	1.4631	-0.02951	1e-05	0.78382	0.00121	0.75124	0.00025	0.5548	8e-05	-0.01602	0.00014	100
K2Co[Fe(CN)6]	348.8	P21/n	10.0646	0.00256	7.25187	0.00068	6.9543	0.00068	89.7966	0.0013	507.572	0.14588	-0.02942	1e-05	0.78093	0.00121	0.75124	0.00025	0.5546	8e-05	-0.01598	0.00014	100
K2Co[Fe(CN)6]	350.5	P21/n	10.0653	0.01046	7.25189	0.0028	6.95507	0.0028	89.7968	0.00131	507.665	0.59918	-0.02935	1e-05	0.78045	0.00121	0.75103	0.00025	0.55457	8e-05	-0.01598	0.00014	100
K2Co[Fe(CN)6]	351.7	P21/n	10.0659	0.01641	7.25188	0.00439	6.95575	0.00439	89.7974	0.00132	507.743	0.93927	-0.02928	1e-05	0.77944	0.00122	0.75142	0.00025	0.5545	9e-05	-0.0159	0.00015	100
K2Co[Fe(CN)6]	353.2	P21/n	10.0665	0.01503	7.25189	0.00402	6.95642	0.00402	89.7987	0.00137	507.823	0.86052	-0.02922	1e-05	0.77767	0.00122	0.75137	0.00025	0.55437	9e-05	-0.01601	0.00014	100
K2Co[Fe(CN)6]	355	P21/n	10.0671	0.01458	7.25193	0.0039	6.95708	0.0039	89.7996	0.00136	507.906	0.83467	-0.02916	1e-05	0.77654	0.00123	0.75121	0.00025	0.5543	9e-05	-0.01583	0.00015	100
K2Co[Fe(CN)6]	358.3	P21/n	10.0683	0.00989	7.25199	0.00264	6.95837	0.00264	89.8012	0.00141	508.062	0.56549	-0.02903	1e-05	0.77475	0.00122	0.75114	0.00026	0.55417	9e-05	-0.01585	0.00014	100
K2Co[Fe(CN)6]	360.9	P21/n	10.0693	0.0095	7.25196	0.00254	6.95961	0.00254	89.8011	0.00139	508.203	0.54385	-0.02891	1e-05	0.77112	0.00123	0.75141	0.00025	0.55392	9e-05	-0.01559	0.00015	100
K2Co[Fe(CN)6]	361.8	P21/n	10.0698	0.0123	7.25202	0.00329	6.96018	0.00329	89.8019	0.00141	508.275	0.70416	-0.02886	1e-05	0.76955	0.00124	0.75117	0.00026	0.55381	9e-05	-0.01545	0.00015	100
K2Co[Fe(CN)6]	364.2	P21/n	10.0708	0.0075	7.25204	0.00201	6.96126	0.00201	89.8017	0.00138	508.404	0.42988	-0.02875	1e-05	0.76692	0.00123	0.75138	0.00025	0.55362	9e-05	-0.01568	0.00015	100
K2Co[Fe(CN)6]	366.4	P21/n	10.0717	0.03127	7.25205	0.00836	6.96226	0.00836	89.8046	0.0015	508.522	1.79161	-0.02865	1e-05	0.76648	0.00124	0.75162	0.00026	0.55359	9e-05	-0.01544	0.00015	100
K2Co[Fe(CN)6]	368.5	P21/n	10.0725	0.01205	7.25213	0.00322	6.96315	0.00322	89.8041	0.00144	508.634	0.68976	-0.02857	1e-05	0.76402	0.00124	0.75136	0.00026	0.55342	9e-05	-0.01548	0.00015	100
K2Co[Fe(CN)6]	370.5	P21/n	10.0733	0.01598	7.25213	0.00427	6.96405	0.00427	89.804	0.00145	508.742	0.91609	-0.02849	1e-05	0.76188	0.00124	0.75137	0.00026	0.55327	9e-05	-0.0153	0.00015	100
K2Co[Fe(CN)6]	372.4	P21/n	10.074	0.01271	7.25212	0.0034	6.96495	0.0034	89.8058	0.00149	508.844	0.72876	-0.0284	1e-05	0.76109	0.00124	0.7515	0.00026	0.55322	9e-05	-0.01516	0.00015	100
K2Co[Fe(CN)6]	374.6	P21/n	10.0749	0.00124	7.25214	0.00033	6.96599	0.00033	89.8055	0.00146	508.966	0.07107	-0.0283	1e-05	0.75949	0.00124	0.75143	0.00026	0.5531	9e-05	-0.01528	0.00015	100
K2Co[Fe(CN)6]	376.7	P21/n	10.0758	0.00631	7.2522	0.00169	6.96692	0.00169	89.8076	0.00155	509.081	0.36211	-0.02821	1e-05	0.75709	0.00125	0.75151	0.00026	0.55294	9e-05	-0.01514	0.00015	100
K2Co[Fe(CN)6]	379.5	P21/n	10.0768	0.00304	7.25223	0.00081	6.96802	0.00081	89.8097	0.00158	509.213	0.17373	-0.0281	1e-05	0.75427	0.00124	0.75137	0.00026	0.55274	9e-05	-0.01506	0.00014	100
K2Co[Fe(CN)6]	380.4	P21/n	10.0775	0.01949	7.25222	0.00521	6.96878	0.00521	89.8105	0.00161	509.303	1.11853	-0.02803	1e-05	0.7522	0.00125	0.75167	0.00026	0.55259	9e-05	-0.01504	0.00015	100
K2Co[Fe(CN)6]	382.4	P21/n	10.0783	0.00706	7.25223	0.00188	6.96983	0.00188	89.8096	0.00156	509.424	0.40424	-0.02792	1e-05	0.75193	0.00124	0.75141	0.00026	0.55257	9e-05	-0.01497	0.00014	100
K2Co[Fe(CN)6]	385	P21/n	10.0793	0.00914	7.25229	0.00244	6.97092	0.00244	89.8085	0.00151	509.557	0.52476	-0.02782	1e-05	0.74969	0.00125	0.75143	0.00026	0.55242	9e-05	-0.01478	0.00015	100
K2Co[Fe(CN)6]	387.4	P21/n	10.0801	0.01559	7.25226	0.00417	6.97191	0.00417	89.8123	0.00164	509.671	0.89465	-0.02772	1e-05	0.74755	0.00125	0.75156	0.00026	0.55227	9e-05	-0.01484	0.00015	100
K2Co[Fe(CN)6]	389.3	P21/n	10.0809	0.01589	7.25226	0.00425	6.97279	0.00425	89.8136	0.00167	509.773	0.91192	-0.02763	1e-05	0.74555	0.00126	0.75163	0.00026	0.55213	9e-05	-0.01477	0.00015	100
K2Co[Fe(CN)6]	390.9	P21/n	10.0817	0.00598	7.25226	0.0016	6.97372	0.0016	89.8138	0.00169	509.883	0.34408	-0.02754	1e-05	0.74336	0.00126	0.75177	0.00026	0.55198	9e-05	-0.01477	0.00015	100
K2Co[Fe(CN)6]	393.1	P21/n	10.0826	0.00568	7.2523	0.00151	6.97474	0.00151	89.8134	0.00165	510.002	0.32541	-0.02745	1e-05	0.74056	0.00126	0.75154	0.00026	0.55178	9e-05	-0.01463	0.00015	100
K2Co[Fe(CN)6]	394.8	P21/n	10.0834	0.02058	7.25231	0.0055	6.97564	0.0055	89.8151	0.00171	510.11	1.18152	-0.02736	1e-05	0.73857	0.00126	0.75156	0.00026	0.55164	9e-05	-0.01451	0.00015	100
K2Co[Fe(CN)6]	397.2	P21/n	10.0842	0.02232	7.25225	0.00597	6.97672	0.00597	89.8159	0.00176	510.228	1.28177	-0.02724	1e-05	0.73731	0.00127	0.75146	0.00026	0.55155	9e-05	-0.01464	0.00015	100
K2Co[Fe(CN)6]	399.1	P21/n	10.0851	0.01253	7.25227	0.00335	6.97764	0.00335	89.8171	0.0018	510.339	0.71972	-0.02716	1e-05	0.73375	0.00129	0.75152	0.00027	0.5513	9e-05	-0.01437	0.00015	100
K2Co[Fe(CN)6]	401.4	P21/n	10.0859	0.00637	7.25228	0.00171	6.97862	0.00171	89.8194	0.00185	510.455	0.36643	-0.02706	1e-05	0.7336	0.00127	0.75163	0.00027	0.55129	9e-05	-0.01426	0.00015	100
K2Co[Fe(CN)6]	403.2	P21/n	10.0868	0.01334	7.2522	0.00357	6.97969	0.00357	89.8197	0.0019	510.57	0.76642	-0.02695	1e-05	0.73164	0.00129	0.75161	0.00027	0.55116	9e-05	-0.01452	0.00015	100
K2Co[Fe(CN)6]	405.7	P21/n	10.0876	0.00602	7.25224	0.00161	6.98069	0.00161	89.8226	0.00201	510.689	0.34594	-0.02685	1e-05	0.7298	0.00129	0.75174	0.00027	0.55103	9e-05	-0.01406	0.00015	100
K2Co[Fe(CN)6]	407.4	P21/n	10.0885	0.01613	7.2522	0.00431	6.98174	0.00431	89.8236	0.00204	510.807	0.92694	-0.02674	1e-05	0.72663	0.0013	0.75161	0.00027	0.55081	9e-05	-0.01395	0.00015	100
K2Co[Fe(CN)6]	409.2	P21/n	10.0894	0.016	7.2522	0.00427	6.9828	0.00427	89.8236	0.00202	510.933	0.91891	-0.02664	1e-05	0.72466	0.0013	0.75168	0.00027	0.55067	9e-05	-0.01406	0.00015	100
K2Co[Fe(CN)6]	411.4	P21/n	10.0903	0.01758	7.25215	0.0047	6.98388	0.0047	89.824	0.00201	511.052	1.01045	-0.02653	1e-05	0.72244	0.00131	0.75164	0.00027	0.55051	9e-05	-0.01396	0.00015	100
K2Co[Fe(CN)6]	413.4	P21/n	10.0911	0.00271	7.2522	0.00072	6.98474	0.00072	89.8252	0.00211	511.159	0.1549	-0.02645	1e-05	0.71975	0.00132	0.75171	0.00028	0.55032	9e-05	-0.01388	0.00015	100
K2Co[Fe(CN)6]	415.7	P21/n	10.0921	0.01713	7.25217	0.00458	6.98596	0.00458	89.825	0.00212	511.296	0.98525	-0.02632	1e-05	0.71728	0.00134	0.75175	0.00028	0.55015	9e-05	-0.01379	0.00015	100
K2Co[Fe(CN)6]	417.4	P21/n	10.0929	0.04706	7.25216	0.01258	6.98692	0.01258	89.8264	0.00217	511.408	2.70618	-0.02623	1e-05	0.71607	0.00133	0.75175	0.00028	0.55007	9e-05	-0.01384	0.00015	100
K2Co[Fe(CN)6]	419.3	P21/n	10.0937	0.01905	7.25211	0.00509	6.98785	0.00509	89.827	0.00219	511.51	1.09567	-0.02613	1e-05	0.71288	0.00135	0.75139	0.00028	0.54984	9e-05	-0.01394	0.00015	100
K2Co[Fe(CN)6]	421.2	P21/n	10.0944	0.0118	7.2521	0.00316	6.98882	0.00316	89.828	0.00224	511.619	0.67905	-0.02603	1e-05	0.71124	0.00137	0.75173	0.00028	0.54973	0.0001	-0.01371	0.00015	100
K2Co[Fe(CN)6]	424.7	P21/n	10.0959	0.021	7.25206	0.00561	6.99056	0.00561	89.8291	0.00229	511.82	1.20842	-0.02586	1e-05	0.70747	0.00138	0.75147	0.00029	0.54947	0.0001	-0.0135	0.00016	100
K2Co[Fe(CN)6]	425.7	P21/n	10.0965	0.01676	7.25206	0.00448	6.99125	0.00448	89.83	0.00232	511.899	0.96427	-0.02579	1e-05	0.70632	0.00137	0.75167	0.00029	0.54939	0.0001	-0.01362	0.00016	100
K2Co[Fe(CN)6]	427.1	P21/n	10.0971	0.01901	7.25206	0.00508	6.99199	0.00508	89.8342	0.00252	511.986	1.09395	-0.02572	1e-05	0.70411	0.00139	0.75182	0.00029	0.54923	0.0001	-0.0134	0.00016	100
K2Co[Fe(CN)6]	430.1	P21/n	10.0984	0.0164	7.25202	0.00438	6.9935	0.00438	89.8326	0.00249	512.159	0.94376	-0.02556	1e-05	0.70126	0.0014	0.75184	0.00029	0.54903	0.0001	-0.01326	0.00016	100
K2Co[Fe(CN)6]	432.7	P21/n	10.0994	0.01216	7.25202	0.00325	6.99476	0.00325	89.8361	0.00264	512.303	0.70009	-0.02544	1e-05	0.69777	0.00142	0.75189	0.0003	0.54879	0.0001	-0.01327	0.00016	100
K2Co[Fe(CN)6]	434.6	P21/n	10.1004	0.01178	7.25197	0.00315	6.99592	0.00315	89.8353	0.00266	512.434	0.67911	-0.02532	1e-05	0.69602	0.00143	0.75157	0.0003	0.54867	0.0001	-0.0133	0.00016	100
K2Co[Fe(CN)6]	435	P21/n	10.1007	0.02126	7.25191	0.00568	6.99644	0.00568	89.8395	0.00285	512.484	1.22441	-0.02526	1e-05	0.69475	0.00144	0.75174	0.00031	0.54858	0.0001	-0.01315	0.00016	100
K2Co[Fe(CN)6]	437.3	P21/n	10.1017	0.00625	7.25193	0.00167	6.9975	0.00167	89.8387	0.00282	512.611	0.35926	-0.02516	1e-05	0.69286	0.00144	0.75164	0.00031	0.54844	0.0001	-0.01291	0.00016	100
K2Co[Fe(CN)6]	439.6	P21/n	10.1028	0.00271	7.25193	0.00072	6.9988	0.00072	89.8394	0.00284	512.763	0.15556	-0.02503	1e-05	0.688	0.00145	0.75207	0.0003	0.5481	0.0001	-0.01293	0.00016	100
K2Co[Fe(CN)6]	442.1	P21/n	10.1038	0.01111	7.2519	0.00297	6.99999	0.00297	89.839	0.00285	512.899	0.6394	-0.02491	1e-05	0.68687	0.00147	0.75197	0.00031	0.54803	0.0001	-0.01293	0.00016	100
K2Co[Fe(CN)6]	444.3	P21/n	10.1047	0.0054	7.25186	0.00144	7.00116	0.00144	89.8415	0.00302	513.03	0.31108	-0.02479	1e-05	0.68472	0.00147	0.75197	0.00031	0.54788	0.0001	-0.01283	0.00017	100
K2Co[Fe(CN)6]	446.3	P21/n	10.1058	0.00218	7.2519	0.00058	7.00235	0.00058	89.8421	0.00306	513.175	0.1259	-0.02468	1e-05	0.68143	0.0015	0.75178	0.00032	0.54765	0.00011	-0.01276	0.00017	100
K2Co[Fe(CN)6]	448.2	P21/n	10.1067	0.01716	7.25183	0.00459	7.00355	0.00459	89.8447	0.00325	513.304	0.98937	-0.02455	1e-05	0.67762	0.00151	0.75194	0.00032	0.54738	0.00011	-0.01269	0.00017	100
K2Co[Fe(CN)6]	450	P21/n	10.1076	0.00562	7.25179	0.00151	7.00458	0.00151	89.8447	0.00323	513.421	0.32473	-0.02444	1e-05	0.67591	0.00153	0.75165	0.00032	0.54726	0.00011	-0.01256	0.00017	100
K2Co[Fe(CN)6]	452.7	P21/n	10.1086	0.00393	7.25179	0.00105	7.00577	0.00105	89.843	0.00322	513.56	0.22599	-0.02433	1e-05	0.67302	0.00155	0.7518	0.00032	0.54706	0.00011	-0.01235	0.00017	100
K2Co[Fe(CN)6]	453.7	P21/n	10.1095	0.02888	7.25175	0.00772	7.00684	0.00772	89.8459	0.00342	513.68	1.66556	-0.02422	1e-05	0.67146	0.00155	0.75167	0.00033	0.54695	0.00011	-0.0125	0.00017	100
K2Co[Fe(CN)6]	456.6	P21/n	10.1106	0.00803	7.25175	0.00215	7.00819	0.00215	89.8487	0.00354	513.837	0.46335	-0.02408	1e-05	0.66843	0.00156	0.75205	0.00033	0.54674	0.00011	-0.01231	0.00017	100
K2Co[Fe(CN)6]	459.1	P21/n	10.1117	0.0171	7.25174	0.00457	7.00941	0.00457	89.8495	0.00363	513.98	0.98639	-0.02396	1e-05	0.66573	0.00158	0.75201	0.00033	0.54655	0.00011	-0.01229	0.00018	100
K2Co[Fe(CN)6]	460	P21/n	10.1123	0.00274	7.25173	0.00073	7.01016	0.00073	89.8499	0.00367	514.065	0.15786	-0.02389	1e-05	0.66222	0.0016	0.75197	0.00033	0.5463	0.00011	-0.01211	0.00018	100
K2Co[Fe(CN)6]	462.5	P21/n	10.1135	0.01708	7.25178	0.00457	7.01151	0.00457	89.8479	0.00357	514.226	0.98586	-0.02376	1e-05	0.6607	0.00159	0.75212	0.00033	0.5462	0.00011	-0.01228	0.00018	100
K2Co[Fe(CN)6]	465	P21/n	10.1145	0.02636	7.25172	0.00704	7.01282	0.00704	89.8537	0.00397	514.372	1.52102	-0.02362	1e-05	0.65587	0.00163	0.75193	0.00034	0.54586	0.00011	-0.01197	0.00018	100
K2Co[Fe(CN)6]	466.7	P21/n	10.1153	0.01627	7.25166	0.00435	7.01384	0.00435	89.8523	0.00394	514.485	0.93914	-0.02352	1e-05	0.65366	0.00164	0.75199	0.00035	0.5457	0.00011	-0.01196	0.00018	100
K2Co[Fe(CN)6]	468.7	P21/n	10.1163	0.01839	7.25165	0.00492	7.01501	0.00492	89.8587	0.00433	514.621	1.06198	-0.0234	1e-05	0.65227	0.00166	0.7521	0.00035	0.54561	0.00012	-0.01197	0.00018	100
K2Co[Fe(CN)6]	470.6	P21/n	10.1173	0.01272	7.25169	0.0034	7.01615	0.0034	89.8571	0.00422	514.755	0.73474	-0.02329	1e-05	0.65141	0.00166	0.75205	0.00035	0.54555	0.00012	-0.01182	0.00019	100
K2Co[Fe(CN)6]	472.3	P21/n	10.1183	0.01496	7.25162	0.004	7.01736	0.004	89.8572	0.00424	514.89	0.86407	-0.02316	1e-05	0.64656	0.00169	0.75218	0.00035	0.54521	0.00012	-0.012	0.00019	100
K2Co[Fe(CN)6]	474.7	P21/n	10.1193	0.00141	7.25159	0.00038	7.01863	0.00038	89.8623	0.00443	515.032	0.08146	-0.02303	1e-05	0.64285	0.00171	0.75231	0.00036	0.54495	0.00012	-0.01185	0.00019	100
K2Co[Fe(CN)6]	476.6	P21/n	10.1203	0.01656	7.25161	0.00443	7.01975	0.00443	89.8618	0.0045	515.166	0.9572	-0.02293	1e-05	0.63953	0.00174	0.75226	0.00036	0.54472	0.00012	-0.01142	0.00019	100
K2Co[Fe(CN)6]	478.7	P21/n	10.1212	0.0314	7.25158	0.00839	7.02085	0.00839	89.8598	0.00456	515.293	1.81458	-0.02281	1e-05	0.63968	0.00174	0.75208	0.00037	0.54473	0.00012	-0.01162	0.00019	100
K2Co[Fe(CN)6]	480.4	P21/n	10.1222	0.03221	7.25156	0.00861	7.02202	0.00861	89.8616	0.00454	515.427	1.86189	-0.0227	1e-05	0.63494	0.00175	0.75211	0.00037	0.54439	0.00012	-0.01116	0.00019	100
K2Co[Fe(CN)6]	482.5	P21/n	10.1231	0.00331	7.25158	0.00089	7.02306	0.00089	89.8658	0.00472	515.549	0.19153	-0.0226	1e-05	0.63173	0.00176	0.75212	0.00038	0.54417	0.00012	-0.01123	0.00019	100
K2Co[Fe(CN)6]	484.8	P21/n	10.1241	0.017	7.25151	0.00454	7.02435	0.00454	89.8663	0.00473	515.692	0.98275	-0.02246	1e-05	0.63044	0.00179	0.75229	0.00037	0.54408	0.00012	-0.01144	0.0002	100
K2Co[Fe(CN)6]	487	P21/n	10.1252	0.00277	7.25146	0.00074	7.02571	0.00074	89.8617	0.00465	515.846	0.15997	-0.02232	1e-05	0.62479	0.00182	0.75235	0.00037	0.54369	0.00013	-0.01117	0.0002	100
K2Co[Fe(CN)6]	488.7	P21/n	10.1262	0.02022	7.25146	0.0054	7.02682	0.0054	89.8672	0.00488	515.976	1.16891	-0.02221	1e-05	0.62289	0.00181	0.75221	0.00038	0.54355	0.00013	-0.01116	0.0002	100
K2Co[Fe(CN)6]	491.1	P21/n	10.1273	0.00515	7.25149	0.00137	7.02812	0.00137	89.8699	0.00495	516.129	0.29737	-0.02209	1e-05	0.61967	0.00183	0.75228	0.00039	0.54333	0.00013	-0.01118	0.0002	100
K2Co[Fe(CN)6]	493.1	P21/n	10.1283	0.00694	7.25142	0.00185	7.02941	0.00185	89.8685	0.00497	516.273	0.40059	-0.02195	1e-05	0.61718	0.00185	0.75261	0.00038	0.54315	0.00013	-0.01102	0.0002	100
K2Co[Fe(CN)6]	495.1	P21/n	10.1294	0.0114	7.25137	0.00305	7.03063	0.00305	89.8688	0.00497	516.411	0.66037	-0.02183	1e-05	0.61435	0.00189	0.75225	0.00039	0.54296	0.00013	-0.01098	0.00021	100
K2Co[Fe(CN)6]	497	P21/n	10.1302	0.02579	7.25135	0.00689	7.03169	0.00689	89.8684	0.00507	516.53	1.49298	-0.02172	1e-05	0.61186	0.0019	0.75256	0.00039	0.54278	0.00013	-0.01083	0.00021	100
K2Co[Fe(CN)6]	499.1	P21/n	10.1313	0.02189	7.25131	0.00585	7.03303	0.00585	89.8678	0.00501	516.681	1.26696	-0.02158	1e-05	0.60842	0.00192	0.75251	0.00039	0.54254	0.00013	-0.01065	0.00021	100
K2Co[Fe(CN)6]	501.3	P21/n	10.1323	0.03313	7.25126	0.00885	7.03427	0.00885	89.8707	0.00525	516.821	1.91806	-0.02146	1e-05	0.60533	0.00193	0.75234	0.0004	0.54232	0.00013	-0.01051	0.00021	100
K2Co[Fe(CN)6]	503.2	P21/n	10.1334	0.03278	7.25121	0.00876	7.03558	0.00876	89.8705	0.00532	516.967	1.89827	-0.02132	1e-05	0.60133	0.00196	0.75253	0.0004	0.54205	0.00014	-0.01068	0.00021	100
K2Co[Fe(CN)6]	505.5	P21/n	10.1344	0.03174	7.25116	0.00848	7.03685	0.00848	89.8697	0.00524	517.11	1.83827	-0.02119	1e-05	0.59787	0.00198	0.7526	0.0004	0.5418	0.00014	-0.0106	0.00022	100
K2Co[Fe(CN)6]	507.3	P21/n	10.1355	0.012	7.25119	0.00321	7.03805	0.00321	89.8765	0.00546	517.258	0.69621	-0.02108	1e-05	0.59619	0.00198	0.75224	0.00042	0.54169	0.00014	-0.01064	0.00022	100
K2Co[Fe(CN)6]	509.2	P21/n	10.1365	0.00489	7.25112	0.00131	7.03932	0.00131	89.8764	0.00535	517.396	0.28313	-0.02094	1e-05	0.59181	0.00202	0.75267	0.00041	0.54138	0.00014	-0.01042	0.00022	100
K2Co[Fe(CN)6]	511.5	P21/n	10.1374	0.01287	7.25102	0.00344	7.04051	0.00344	89.8804	0.00567	517.524	0.74539	-0.02082	1e-05	0.58596	0.00205	0.75293	0.00041	0.54097	0.00014	-0.01032	0.00023	100
K2Co[Fe(CN)6]	513.3	P21/n	10.1384	0.0239	7.25103	0.00639	7.04157	0.00639	89.8811	0.00567	517.65	1.38532	-0.02071	1e-05	0.58595	0.00205	0.75282	0.00042	0.54097	0.00014	-0.01062	0.00023	100
K2Co[Fe(CN)6]	513.3	P21/n	10.1382	0.00244	7.25102	0.00065	7.04157	0.00065	89.8842	0.00572	517.642	0.1412	-0.02071	1e-05	0.58637	0.00205	0.75292	0.00042	0.541	0.00014	-0.01066	0.00023	100
K2Co[Fe(CN)6]	514.8	P21/n	10.1394	0.0302	7.25099	0.00807	7.04271	0.00807	89.884	0.00591	517.781	1.75062	-0.02059	1e-05	0.58403	0.00208	0.75288	0.00043	0.54084	0.00015	-0.01018	0.00023	100
K2Co[Fe(CN)6]	517.4	P21/n	10.1405	0.02793	7.25093	0.00747	7.04419	0.00747	89.8824	0.00592	517.946	1.61961	-0.02044	1e-05	0.5766	0.00212	0.75254	0.00043	0.54032	0.00015	-0.00995	0.00023	100
K2Co[Fe(CN)6]	520	P21/n	10.1419	0.02161	7.2508	0.00577	7.04599	0.00577	89.894	0.00596	518.141	1.25314	-0.02025	1e-05	0.5732	0.00215	0.75329	0.00044	0.54008	0.00015	-0.01058	0.00024	100
K2Co[Fe(CN)6]	522.2	P21/n	10.143	0.03151	7.25063	0.00842	7.04737	0.00842	89.9013	0.00623	518.283	1.82743	-0.0201	1e-05	0.56967	0.00219	0.75334	0.00045	0.53983	0.00015	-0.01055	0.00024	100
K2Co[Fe(CN)6]	524.1	P21/n	10.1441	0.00773	7.25053	0.00207	7.0487	0.00207	89.9105	0.00582	518.43	0.449	-0.01996	1e-05	0.56384	0.00222	0.7537	0.00045	0.53942	0.00016	-0.01058	0.00025	100
K2Co[Fe(CN)6]	525.8	P21/n	10.145	0.03717	7.25045	0.00993	7.04995	0.00993	89.919	0.00573	518.567	2.15705	-0.01982	1e-05	0.56145	0.00222	0.75373	0.00045	0.53926	0.00015	-0.01061	0.00025	100
K2Co[Fe(CN)6]	527.4	P21/n	10.1458	0.01989	7.25042	0.00532	7.05094	0.00532	89.9186	0.00554	518.678	1.15523	-0.01972	1e-05	0.55839	0.00226	0.75385	0.00046	0.53904	0.00016	-0.01073	0.00025	100
K2Co[Fe(CN)6]	529.8	P21/n	10.1471	0.00367	7.25031	0.00098	7.05258	0.00098	89.9197	0.00547	518.857	0.21235	-0.01955	1e-05	0.55625	0.00228	0.75379	0.00047	0.53889	0.00016	-0.01079	0.00026	100
K2Co[Fe(CN)6]	531.9	P21/n	10.1483	0.02343	7.25014	0.00626	7.05401	0.00626	89.9234	0.0055	519.01	1.36005	-0.01939	1e-05	0.54622	0.00239	0.75336	0.00051	0.53819	0.00017	-0.01053	0.00026	100
K2Co[Fe(CN)6]	534	P21/n	10.1493	0.04323	7.25003	0.01155	7.05531	0.01155	89.9288	0.0054	519.148	2.50988	-0.01925	1e-05	0.54827	0.00238	0.75384	0.0005	0.53834	0.00017	-0.01035	0.00026	100
K2Co[Fe(CN)6]	536.3	P21/n	10.1504	0.02568	7.24995	0.00686	7.05671	0.00686	89.9326	0.00501	519.303	1.49134	-0.01911	1e-05	0.54202	0.0024	0.75384	0.00052	0.5379	0.00017	-0.01061	0.00027	100
K2Co[Fe(CN)6]	538.3	P21/n	10.1517	0.02332	7.24981	0.00623	7.05829	0.00623	89.9392	0.00451	519.475	1.35508	-0.01894	1e-05	0.5334	0.00248	0.75431	0.0005	0.5373	0.00017	-0.01052	0.00027	100
K2Co[Fe(CN)6]	540.4	P21/n	10.1527	0.00801	7.24965	0.00214	7.05965	0.00214	89.9426	0.00445	519.617	0.46569	-0.01879	1e-05	0.53127	0.00252	0.75384	0.00052	0.53715	0.00018	-0.01042	0.00028	100
K2Co[Fe(CN)6]	542.3	P21/n	10.1538	0.09248	7.24952	0.02471	7.06097	0.02471	89.9686	0.00255	519.759	5.37423	-0.01864	1e-05	0.52102	0.00266	0.75224	0.00074	0.53643	0.00019	-0.00993	0.00029	100
K2Co[Fe(CN)6]	544.3	P21/n	10.1549	0.05857	7.24942	0.01565	7.06237	0.01565	89.9674	0.00248	519.911	3.40461	-0.01849	1e-05	0.51654	0.00272	0.75114	0.00077	0.53612	0.00019	-0.00957	0.00028	100
K2Co[Fe(CN)6]	546.3	P21/n	10.1562	0.03033	7.24927	0.00811	7.06401	0.00811	89.9675	0.00248	520.086	1.76335	-0.01832	1e-05	0.51157	0.00274	0.75082	0.00078	0.53577	0.00019	-0.00955	0.00028	100
K2Co[Fe(CN)6]	548.4	P21/n	10.1572	0.04763	7.2491	0.01273	7.06541	0.01273	89.9651	0.00242	520.232	2.76979	-0.01816	1e-05	0.50644	0.00278	0.75072	0.00078	0.53541	0.00019	-0.00945	0.00029	100
K2Co[Fe(CN)6]	550.5	P21/n	10.1585	0.02636	7.24902	0.00704	7.0669	0.00704	89.9667	0.0024	520.399	1.53293	-0.01801	1e-05	0.50143	0.00283	0.75112	0.00076	0.53506	0.0002	-0.0094	0.00029	100
K2Co[Fe(CN)6]	552.2	P21/n	10.1596	0.0562	7.24882	0.01502	7.06832	0.01502	89.9671	0.00232	520.548	3.26863	-0.01785	1e-05	0.49643	0.00288	0.75097	0.00077	0.53471	0.0002	-0.00892	0.0003	100
K2Co[Fe(CN)6]	554.4	P21/n	10.1609	0.05733	7.24855	0.01532	7.06997	0.01532	89.9649	0.00234	520.714	3.33546	-0.01766	1e-05	0.49279	0.00292	0.75113	0.00075	0.53446	0.0002	-0.00914	0.0003	100
K2Co[Fe(CN)6]	556.4	P21/n	10.162	0.03095	7.24836	0.00827	7.0715	0.00827	89.9679	0.00235	520.872	1.80069	-0.01749	1e-05	0.48676	0.00299	0.75105	0.00076	0.53403	0.00021	-0.00934	0.0003	100
K2Co[Fe(CN)6]	558.6	P21/n	10.1633	0.02975	7.2481	0.00795	7.07312	0.00795	89.9689	0.00237	521.038	1.73161	-0.0173	1e-05	0.48108	0.00305	0.75108	0.00076	0.53364	0.00021	-0.009	0.00031	100
K2Co[Fe(CN)6]	560.6	P21/n	10.1644	0.00633	7.24791	0.00169	7.07449	0.00169	89.9674	0.00235	521.18	0.36861	-0.01715	1e-05	0.47974	0.00308	0.75111	0.00077	0.53354	0.00022	-0.00876	0.00031	100
K2Co[Fe(CN)6]	562.4	P21/n	10.1657	0.00579	7.24771	0.00155	7.07614	0.00155	89.9672	0.00235	521.356	0.33718	-0.01696	1e-05	0.47311	0.00314	0.75113	0.00076	0.53308	0.00022	-0.00889	0.00031	100
K2Co[Fe(CN)6]	564.6	P21/n	10.1671	0.01504	7.2474	0.00402	7.07796	0.00402	89.968	0.0023	521.542	0.87571	-0.01675	1e-05	0.47004	0.00322	0.75168	0.00076	0.53287	0.00022	-0.00845	0.00032	100
K2Co[Fe(CN)6]	566.6	P21/n	10.1679	0.04183	7.24702	0.01118	7.07935	0.01118	89.9797	0.00236	521.658	2.43646	-0.01658	1e-05	0.46488	0.00329	0.75204	0.00075	0.5325	0.00023	-0.00835	0.00033	100
K2Co[Fe(CN)6]	568.7	P21/n	10.1692	0.00849	7.24661	0.00227	7.08102	0.00227	89.9842	0.0023	521.818	0.49469	-0.01637	1e-05	0.4581	0.00339	0.75203	0.00074	0.53203	0.00024	-0.00835	0.00033	100
K2Co[Fe(CN)6]	570.8	P21/n	10.1705	0.02935	7.24626	0.00784	7.08273	0.00784	89.9861	0.0023	521.982	1.70962	-0.01617	1e-05	0.45199	0.00349	0.7523	0.00073	0.5316	0.00024	-0.00826	0.00034	100
K2Co[Fe(CN)6]	572.8	P21/n	10.1724	0.00571	7.24628	0.00152	7.08408	0.00152	89.9504	0.00358	522.184	0.33216	-0.01604	2e-05	0.45967	0.00353	0.7541	0.00064	0.53214	0.00025	-0.00786	0.00033	95.5665	P4/mnc	7.18753	0.00232	10.1357	0.00361	523.618	0.35641	4.4335
K2Co[Fe(CN)6]	574.9	P21/n	10.174	0.01003	7.24612	0.00268	7.08582	0.00268	89.9578	0.0036	522.381	0.58446	-0.01585	2e-05	0.45278	0.00355	0.75404	0.00063	0.53166	0.00025	-0.00766	0.00033	95.0739	P4/mnc	7.18875	0.00364	10.132	0.00435	523.605	0.59346	4.92611
K2Co[Fe(CN)6]	576.7	P21/n	10.1756	0.0113	7.24556	0.00302	7.08781	0.00302	89.9591	0.00357	522.57	0.65875	-0.0156	2e-05	0.44483	0.00364	0.75384	0.00065	0.5311	0.00025	-0.00797	0.00033	94.5813	P4/mnc	7.18958	0.00408	10.1331	0.00474	523.782	0.66905	5.41872
K2Co[Fe(CN)6]	578.8	P21/n	10.1774	0.03612	7.24508	0.00965	7.08989	0.00965	89.9567	0.00389	522.781	2.10698	-0.01535	2e-05	0.43691	0.00384	0.75477	0.00062	0.53055	0.00027	-0.00763	0.00035	94.0594	P4/mnc	7.19069	0.01279	10.1352	0.01385	524.054	2.10981	5.94059
K2Co[Fe(CN)6]	581	P21/n	10.179	0.03315	7.24461	0.00886	7.09177	0.00886	89.9567	0.00412	522.965	1.93363	-0.01511	2e-05	0.43299	0.00391	0.7552	0.00062	0.53027	0.00027	-0.00772	0.00036	93.5644	P4/mnc	7.19203	0.01174	10.1361	0.01258	524.293	1.94543	6.43564
K2Co[Fe(CN)6]	582.6	P21/n	10.1805	0.00675	7.24419	0.0018	7.09335	0.0018	89.9512	0.0043	523.132	0.39316	-0.01491	2e-05	0.42568	0.00406	0.75549	0.00062	0.52976	0.00028	-0.00756	0.00037	93.0348	P4/mnc	7.19287	0.00248	10.1375	0.00303	524.49	0.40463	6.96517
K2Co[Fe(CN)6]	585.1	P21/n	10.1824	0.08833	7.2437	0.02361	7.09533	0.02361	89.9439	0.00434	523.337	5.1556	-0.01467	2e-05	0.41702	0.00423	0.75483	0.00065	0.52916	0.0003	-0.00733	0.00038	92.5373	P4/mnc	7.19458	0.03117	10.1398	0.03332	524.859	5.15609	7.46269
K2Co[Fe(CN)6]	587.2	P21/n	10.1839	0.03124	7.2432	0.00835	7.0972	0.00835	89.9405	0.00445	523.52	1.82361	-0.01444	2e-05	0.40046	0.0045	0.75509	0.00067	0.528	0.00031	-0.00748	0.0004	92.4623	P4/mnc	7.19637	0.01105	10.1406	0.01191	525.161	1.8282	7.53769
K2Co[Fe(CN)6]	589	P21/n	10.1856	0.0077	7.24287	0.00206	7.09846	0.00206	89.9333	0.00455	523.675	0.44951	-0.01428	2e-05	0.39836	0.00456	0.75509	0.00066	0.52785	0.00032	-0.00735	0.00041	92	P4/mnc	7.19704	0.00278	10.1454	0.00325	525.503	0.45631	8
K2Co[Fe(CN)6]	591.1	P21/n	10.1876	0.009	7.24243	0.00241	7.10037	0.00241	89.9156	0.00483	523.888	0.52594	-0.01405	2e-05	0.38638	0.00484	0.75489	0.00069	0.52702	0.00034	-0.00715	0.00042	91.4141	P4/mnc	7.19853	0.00323	10.1477	0.00367	525.842	0.53206	8.58586
K2Co[Fe(CN)6]	593.2	P21/n	10.1892	0.00785	7.24234	0.0021	7.10189	0.0021	89.9056	0.00509	524.072	0.45818	-0.01389	3e-05	0.37589	0.00509	0.75512	0.00071	0.52628	0.00036	-0.00737	0.00045	90.404	P4/mnc	7.20036	0.00283	10.1478	0.00322	526.117	0.46639	9.59596
K2Co[Fe(CN)6]	595.2	P21/n	10.1907	0.02979	7.24228	0.00796	7.10323	0.00796	89.893	0.00542	524.248	1.74065	-0.01375	3e-05	0.36422	0.00537	0.75509	0.00072	0.52547	0.00038	-0.00715	0.00045	89.8477	P4/mnc	7.20198	0.01054	10.1481	0.01136	526.368	1.74466	10.1523
K2Co[Fe(CN)6]	597.1	P21/n	10.1927	0.00735	7.24249	0.00197	7.10461	0.00197	89.8718	0.00584	524.463	0.42977	-0.01363	3e-05	0.35126	0.00578	0.75492	0.00075	0.52456	0.0004	-0.00703	0.00046	88.2653	P4/mnc	7.20347	0.00262	10.1478	0.0029	526.567	0.4317	11.7347
K2Co[Fe(CN)6]	599.1	P21/n	10.1945	0.04705	7.24295	0.01257	7.10572	0.01257	89.8534	0.00652	524.671	2.749	-0.01357	3e-05	0.3306	0.00644	0.75497	0.00077	0.52312	0.00045	-0.0068	0.00047	86.6667	P4/mnc	7.20489	0.01661	10.1469	0.01769	526.731	2.75859	13.3333
K2Co[Fe(CN)6]	601	P21/n	10.196	0.0459	7.24334	0.01227	7.10685	0.01227	89.8348	0.00681	524.863	2.68306	-0.0135	4e-05	0.31597	0.00697	0.7549	0.00079	0.52209	0.00049	-0.0064	0.00049	85.0515	P4/mnc	7.20606	0.01622	10.147	0.01734	526.906	2.69165	14.9485
K2Fe[Fe(CN)6]	299.4	P21/n	10.0662	0.00815	7.27737	0.00217	6.95001	0.00217	89.7984	0.00061	509.122	0.46716	-0.03237	1e-05	0.88126	0.00147	0.74992	0.00023	0.56162	0.0001	-0.01805	0.00017
K2Fe[Fe(CN)6]	300.7	P21/n	10.0666	0.00705	7.27739	0.00188	6.95035	0.00188	89.7989	0.00061	509.169	0.40455	-0.03234	1e-05	0.8794	0.00147	0.74979	0.00023	0.56149	0.0001	-0.01813	0.00017
K2Fe[Fe(CN)6]	303.3	P21/n	10.0679	0.01137	7.27761	0.00304	6.95166	0.00304	89.8004	0.00062	509.349	0.65256	-0.03223	1e-05	0.87729	0.00148	0.74992	0.00023	0.56134	0.0001	-0.01789	0.00017
K2Fe[Fe(CN)6]	306.7	P21/n	10.0687	0.0073	7.27769	0.00195	6.95236	0.00195	89.8018	0.00062	509.445	0.41899	-0.03217	1e-05	0.87621	0.00147	0.74987	0.00023	0.56126	0.0001	-0.018	0.00017
K2Fe[Fe(CN)6]	306.2	P21/n	10.0689	0.00582	7.27767	0.00156	6.95257	0.00156	89.8018	0.00062	509.47	0.33394	-0.03215	1e-05	0.87561	0.00147	0.74989	0.00023	0.56122	0.0001	-0.01787	0.00017
K2Fe[Fe(CN)6]	310.3	P21/n	10.0706	0.01715	7.27791	0.00458	6.95419	0.00458	89.8033	0.00064	509.689	0.98423	-0.03201	1e-05	0.87224	0.00147	0.75001	0.00024	0.56099	0.0001	-0.01771	0.00017
K2Fe[Fe(CN)6]	312.5	P21/n	10.071	0.01008	7.27789	0.00269	6.95444	0.00269	89.804	0.00064	509.726	0.57849	-0.03198	1e-05	0.8722	0.00147	0.75005	0.00024	0.56098	0.0001	-0.01784	0.00017
K2Fe[Fe(CN)6]	312.5	P21/n	10.0716	0.0073	7.278	0.00195	6.95516	0.00195	89.8037	0.00063	509.82	0.41955	-0.03192	1e-05	0.87123	0.00147	0.7501	0.00024	0.56092	0.0001	-0.01766	0.00017
K2Fe[Fe(CN)6]	317.6	P21/n	10.0731	0.01122	7.2782	0.003	6.9565	0.003	89.8059	0.00064	510.006	0.6444	-0.03181	1e-05	0.86705	0.00149	0.75006	0.00024	0.56062	0.0001	-0.01771	0.00017
K2Fe[Fe(CN)6]	318.9	P21/n	10.0735	0.00715	7.27822	0.00191	6.95688	0.00191	89.8065	0.00063	510.056	0.41049	-0.03177	1e-05	0.86737	0.00146	0.75019	0.00024	0.56065	0.0001	-0.01768	0.00017
K2Fe[Fe(CN)6]	317.9	P21/n	10.0739	0.01047	7.27822	0.0028	6.95732	0.0028	89.8066	0.00063	510.106	0.60144	-0.03173	1e-05	0.86595	0.00146	0.75005	0.00024	0.56055	0.0001	-0.01768	0.00017
K2Fe[Fe(CN)6]	321.2	P21/n	10.0754	0.01214	7.27843	0.00324	6.95878	0.00324	89.8083	0.00065	510.308	0.69728	-0.03161	1e-05	0.8637	0.00146	0.75017	0.00024	0.56039	0.0001	-0.01743	0.00017
K2Fe[Fe(CN)6]	325.5	P21/n	10.0765	0.00878	7.27856	0.00235	6.95977	0.00235	89.8088	0.00064	510.445	0.50431	-0.03152	1e-05	0.86037	0.00147	0.75024	0.00024	0.56016	0.0001	-0.01745	0.00017
K2Fe[Fe(CN)6]	328.7	P21/n	10.0772	0.00424	7.27859	0.00113	6.96044	0.00113	89.8097	0.00064	510.532	0.24335	-0.03146	1e-05	0.85914	0.00146	0.75037	0.00024	0.56007	0.0001	-0.01745	0.00017
K2Fe[Fe(CN)6]	326.8	P21/n	10.0775	0.01962	7.27858	0.00524	6.96058	0.00524	89.8095	0.00066	510.553	1.12784	-0.03144	1e-05	0.85827	0.00147	0.75048	0.00024	0.56001	0.0001	-0.01737	0.00017
K2Fe[Fe(CN)6]	332.4	P21/n	10.0797	0.01319	7.27882	0.00352	6.96272	0.00352	89.812	0.00065	510.841	0.75828	-0.03126	1e-05	0.85487	0.00146	0.75051	0.00024	0.55977	0.0001	-0.01731	0.00017
K2Fe[Fe(CN)6]	333.5	P21/n	10.08	0.00497	7.27883	0.00133	6.96304	0.00133	89.8129	0.00066	510.879	0.28554	-0.03123	1e-05	0.85407	0.00147	0.75049	0.00024	0.55972	0.0001	-0.01726	0.00017
K2Fe[Fe(CN)6]	334.7	P21/n	10.0805	0.00648	7.27888	0.00173	6.96349	0.00173	89.8132	0.00066	510.94	0.3728	-0.03119	1e-05	0.85263	0.00147	0.75066	0.00024	0.55962	0.0001	-0.01709	0.00017
K2Fe[Fe(CN)6]	336.2	P21/n	10.0811	0.01013	7.27894	0.00271	6.9641	0.00271	89.8135	0.00067	511.023	0.58301	-0.03113	1e-05	0.85227	0.00147	0.75062	0.00024	0.55959	0.0001	-0.01713	0.00017
K2Fe[Fe(CN)6]	339.7	P21/n	10.0824	0.00857	7.27907	0.00229	6.96536	0.00229	89.815	0.00067	511.191	0.49312	-0.03102	1e-05	0.8499	0.00145	0.75076	0.00024	0.55943	0.0001	-0.01718	0.00017
K2Fe[Fe(CN)6]	341.7	P21/n	10.0834	0.00895	7.27914	0.00239	6.96627	0.00239	89.8152	0.00067	511.314	0.51478	-0.03094	1e-05	0.84814	0.00145	0.75051	0.00024	0.5593	0.0001	-0.01709	0.00017
K2Fe[Fe(CN)6]	342.2	P21/n	10.0837	0.00276	7.27914	0.00074	6.96651	0.00074	89.8154	0.00066	511.345	0.15915	-0.03091	1e-05	0.84765	0.00144	0.75066	0.00024	0.55927	0.0001	-0.01708	0.00017
K2Fe[Fe(CN)6]	344.9	P21/n	10.0847	0.0046	7.27923	0.00123	6.96742	0.00123	89.8166	0.00068	511.467	0.26459	-0.03083	1e-05	0.8456	0.00144	0.75054	0.00024	0.55912	0.0001	-0.01708	0.00017
K2Fe[Fe(CN)6]	347.1	P21/n	10.0858	0.00915	7.2793	0.00244	6.96845	0.00244	89.8175	0.00068	511.604	0.52636	-0.03074	1e-05	0.84237	0.00145	0.75073	0.00024	0.5589	0.0001	-0.01691	0.00017
K2Fe[Fe(CN)6]	349	P21/n	10.0866	0.00707	7.27937	0.00189	6.96925	0.00189	89.8181	0.00068	511.707	0.40721	-0.03066	1e-05	0.84165	0.00144	0.75065	0.00024	0.55885	0.0001	-0.01683	0.00017
K2Fe[Fe(CN)6]	351.3	P21/n	10.0875	0.01149	7.27945	0.00307	6.97007	0.00307	89.8194	0.0007	511.817	0.66169	-0.03059	1e-05	0.83959	0.00143	0.75087	0.00024	0.5587	0.0001	-0.01685	0.00016
K2Fe[Fe(CN)6]	353	P21/n	10.0883	0.00882	7.27953	0.00236	6.97087	0.00236	89.8204	0.0007	511.923	0.50751	-0.03052	1e-05	0.83894	0.00141	0.75078	0.00023	0.55866	0.0001	-0.01681	0.00016
K2Fe[Fe(CN)6]	354.9	P21/n	10.089	0.00915	7.27955	0.00245	6.97158	0.00245	89.8211	0.00071	512.013	0.52678	-0.03045	1e-05	0.83672	0.00142	0.75074	0.00023	0.5585	0.0001	-0.01684	0.00016
K2Fe[Fe(CN)6]	357.2	P21/n	10.0899	0.01062	7.27963	0.00284	6.97239	0.00284	89.8217	0.00072	512.122	0.61161	-0.03038	1e-05	0.83477	0.00141	0.75075	0.00024	0.55837	0.0001	-0.01663	0.00016
K2Fe[Fe(CN)6]	360	P21/n	10.0911	0.01028	7.27974	0.00275	6.97358	0.00275	89.8225	0.00071	512.281	0.59173	-0.03027	1e-05	0.83421	0.0014	0.75075	0.00024	0.55833	0.0001	-0.01672	0.00016
K2Fe[Fe(CN)6]	361.8	P21/n	10.0918	0.01143	7.27974	0.00305	6.97428	0.00305	89.8234	0.00072	512.369	0.65825	-0.0302	1e-05	0.83357	0.00139	0.75074	0.00023	0.55828	0.0001	-0.01663	0.00016
K2Fe[Fe(CN)6]	363.6	P21/n	10.0927	0.01231	7.27979	0.00329	6.97506	0.00329	89.8243	0.00073	512.472	0.70898	-0.03013	1e-05	0.83098	0.00139	0.75099	0.00024	0.5581	0.0001	-0.01668	0.00016
K2Fe[Fe(CN)6]	365.7	P21/n	10.0937	0.00438	7.27983	0.00117	6.97605	0.00117	89.8247	0.00074	512.599	0.25176	-0.03004	1e-05	0.82848	0.0014	0.75086	0.00023	0.55793	0.0001	-0.01658	0.00016
K2Fe[Fe(CN)6]	367.9	P21/n	10.0945	0.00327	7.27988	0.00087	6.97681	0.00087	89.8251	0.00073	512.698	0.18856	-0.02997	1e-05	0.82634	0.00139	0.75097	0.00023	0.55778	0.0001	-0.01649	0.00016
K2Fe[Fe(CN)6]	369.7	P21/n	10.0953	0.00727	7.27991	0.00194	6.9777	0.00194	89.8262	0.00073	512.81	0.41864	-0.02988	1e-05	0.82585	0.00136	0.75075	0.00023	0.55774	0.0001	-0.01648	0.00016
K2Fe[Fe(CN)6]	371.7	P21/n	10.0962	0.01756	7.27994	0.00469	6.97856	0.00469	89.8272	0.00075	512.918	1.01216	-0.0298	1e-05	0.82396	0.00137	0.75093	0.00024	0.55761	0.0001	-0.01632	0.00016
K2Fe[Fe(CN)6]	374.7	P21/n	10.0971	0.01276	7.27999	0.00341	6.97952	0.00341	89.8279	0.00077	513.042	0.73571	-0.02971	1e-05	0.82167	0.00137	0.75091	0.00023	0.55745	0.0001	-0.01636	0.00016
K2Fe[Fe(CN)6]	375.8	P21/n	10.0979	0.00857	7.28005	0.00229	6.98026	0.00229	89.828	0.00076	513.138	0.49416	-0.02964	1e-05	0.82127	0.00137	0.75084	0.00023	0.55742	0.0001	-0.01624	0.00015
K2Fe[Fe(CN)6]	378.3	P21/n	10.0989	0.01303	7.28006	0.00348	6.98122	0.00348	89.8289	0.00077	513.261	0.75118	-0.02955	1e-05	0.81864	0.00137	0.75102	0.00023	0.55724	0.0001	-0.01613	0.00015
K2Fe[Fe(CN)6]	380.9	P21/n	10.0998	0.00538	7.2801	0.00144	6.9822	0.00144	89.8308	0.00078	513.382	0.31027	-0.02946	1e-05	0.81735	0.00136	0.75092	0.00023	0.55715	0.0001	-0.01613	0.00015
K2Fe[Fe(CN)6]	382.8	P21/n	10.1006	0.00626	7.28009	0.00167	6.98295	0.00167	89.831	0.00077	513.475	0.36046	-0.02938	1e-05	0.81513	0.00136	0.75103	0.00023	0.55699	0.0001	-0.01605	0.00015
K2Fe[Fe(CN)6]	384.8	P21/n	10.1015	0.00733	7.28014	0.00196	6.98387	0.00196	89.8317	0.00078	513.592	0.42264	-0.0293	1e-05	0.81345	0.00137	0.75072	0.00023	0.55688	0.0001	-0.01607	0.00015
K2Fe[Fe(CN)6]	386.5	P21/n	10.1022	0.00249	7.28012	0.00066	6.9846	0.00066	89.833	0.00079	513.682	0.14302	-0.02922	1e-05	0.81283	0.00136	0.75086	0.00023	0.55683	9e-05	-0.01603	0.00015
K2Fe[Fe(CN)6]	388.8	P21/n	10.1031	0.01337	7.28014	0.00357	6.98552	0.00357	89.8339	0.00082	513.799	0.77155	-0.02913	1e-05	0.81046	0.00136	0.75082	0.00023	0.55667	0.0001	-0.01598	0.00015
K2Fe[Fe(CN)6]	390.7	P21/n	10.1039	0.00486	7.28017	0.0013	6.98629	0.0013	89.8343	0.00079	513.895	0.28104	-0.02906	1e-05	0.80878	0.00136	0.75082	0.00023	0.55655	9e-05	-0.01586	0.00015
K2Fe[Fe(CN)6]	392.5	P21/n	10.1048	0.01247	7.28018	0.00333	6.98718	0.00333	89.8352	0.00083	514.007	0.7196	-0.02897	1e-05	0.80678	0.00137	0.75077	0.00023	0.55641	0.0001	-0.01583	0.00015
K2Fe[Fe(CN)6]	394.6	P21/n	10.1056	0.01129	7.28022	0.00302	6.98803	0.00302	89.8367	0.00083	514.115	0.65184	-0.02889	1e-05	0.80445	0.00135	0.75084	0.00024	0.55625	9e-05	-0.01576	0.00015
K2Fe[Fe(CN)6]	396.9	P21/n	10.1065	0.01135	7.28025	0.00303	6.98888	0.00303	89.8376	0.00084	514.223	0.65507	-0.02881	1e-05	0.80411	0.00134	0.75066	0.00023	0.55622	9e-05	-0.01567	0.00015
K2Fe[Fe(CN)6]	399.1	P21/n	10.1074	0.01567	7.28027	0.00419	6.9898	0.00419	89.8386	0.00086	514.34	0.90478	-0.02872	1e-05	0.80093	0.00134	0.75076	0.00023	0.556	9e-05	-0.01551	0.00015
K2Fe[Fe(CN)6]	400.9	P21/n	10.1082	0.01748	7.28027	0.00467	6.99072	0.00467	89.8402	0.00086	514.451	1.00958	-0.02863	1e-05	0.80044	0.00133	0.75068	0.00023	0.55597	9e-05	-0.01549	0.00015
K2Fe[Fe(CN)6]	402.9	P21/n	10.1091	0.00704	7.28027	0.00188	6.99151	0.00188	89.8412	0.00088	514.551	0.4059	-0.02855	1e-05	0.79894	0.00135	0.75072	0.00023	0.55586	9e-05	-0.01549	0.00015
K2Fe[Fe(CN)6]	405.4	P21/n	10.11	0.01493	7.28027	0.00399	6.99247	0.00399	89.8427	0.00091	514.671	0.86305	-0.02846	1e-05	0.79595	0.00133	0.75077	0.00023	0.55565	9e-05	-0.01532	0.00015
K2Fe[Fe(CN)6]	407.1	P21/n	10.1108	0.00422	7.28025	0.00113	6.99325	0.00113	89.8437	0.00092	514.766	0.24398	-0.02838	1e-05	0.79366	0.00134	0.75059	0.00023	0.55549	9e-05	-0.0153	0.00015
K2Fe[Fe(CN)6]	409.1	P21/n	10.1118	0.00126	7.28023	0.00034	6.99429	0.00034	89.8447	0.00093	514.888	0.07254	-0.02827	1e-05	0.79257	0.00133	0.75072	0.00023	0.55542	9e-05	-0.01519	0.00015
K2Fe[Fe(CN)6]	411.2	P21/n	10.1126	0.01239	7.28023	0.00331	6.99515	0.00331	89.8463	0.00098	514.995	0.71593	-0.02819	1e-05	0.79063	0.00134	0.75077	0.00023	0.55528	9e-05	-0.01519	0.00015
K2Fe[Fe(CN)6]	413.2	P21/n	10.1133	0.00743	7.28023	0.00198	6.99593	0.00198	89.8481	0.00099	515.09	0.42921	-0.02811	1e-05	0.78892	0.00134	0.75077	0.00024	0.55516	9e-05	-0.01503	0.00015
K2Fe[Fe(CN)6]	415.3	P21/n	10.1143	0.00794	7.28021	0.00212	6.99696	0.00212	89.8488	0.00101	515.216	0.45901	-0.02801	1e-05	0.78509	0.00135	0.75061	0.00024	0.55489	9e-05	-0.01502	0.00015
K2Fe[Fe(CN)6]	417.3	P21/n	10.1152	0.00544	7.2802	0.00145	6.99786	0.00145	89.8512	0.00105	515.328	0.31427	-0.02792	1e-05	0.78419	0.00134	0.75071	0.00024	0.55483	9e-05	-0.01514	0.00015
K2Fe[Fe(CN)6]	418.7	P21/n	10.1159	0.01148	7.28015	0.00307	6.99862	0.00307	89.8521	0.00108	515.414	0.66362	-0.02784	1e-05	0.78212	0.00134	0.75049	0.00024	0.55469	9e-05	-0.01498	0.00015
K2Fe[Fe(CN)6]	421.6	P21/n	10.117	0.00611	7.28014	0.00163	6.99983	0.00163	89.8545	0.00111	515.559	0.35326	-0.02772	1e-05	0.77997	0.00134	0.75054	0.00024	0.55454	9e-05	-0.01485	0.00015
K2Fe[Fe(CN)6]	423.5	P21/n	10.1179	0.01422	7.28013	0.0038	7.00087	0.0038	89.8566	0.00118	515.682	0.82224	-0.02761	1e-05	0.77736	0.00134	0.75063	0.00024	0.55435	9e-05	-0.01478	0.00015
K2Fe[Fe(CN)6]	425.8	P21/n	10.1189	0.01385	7.28012	0.0037	7.00178	0.0037	89.8581	0.00121	515.796	0.80101	-0.02752	1e-05	0.77513	0.00135	0.75066	0.00025	0.5542	9e-05	-0.01483	0.00015
K2Fe[Fe(CN)6]	427.9	P21/n	10.1198	0.00236	7.28006	0.00063	7.0028	0.00063	89.8603	0.00128	515.914	0.13624	-0.02742	1e-05	0.77335	0.00135	0.75062	0.00025	0.55407	9e-05	-0.01459	0.00015
K2Fe[Fe(CN)6]	429.8	P21/n	10.1208	0.01104	7.28007	0.00295	7.0039	0.00295	89.8614	0.00133	516.046	0.63848	-0.02731	1e-05	0.77098	0.00136	0.75055	0.00025	0.55391	0.0001	-0.01462	0.00015
K2Fe[Fe(CN)6]	431.8	P21/n	10.1216	0.01803	7.28005	0.00482	7.00484	0.00482	89.8629	0.00135	516.158	1.04339	-0.02721	1e-05	0.76862	0.00135	0.75066	0.00025	0.55374	9e-05	-0.01451	0.00015
K2Fe[Fe(CN)6]	433.9	P21/n	10.1225	0.00434	7.28006	0.00116	7.00576	0.00116	89.8653	0.00142	516.27	0.25085	-0.02712	1e-05	0.76749	0.00136	0.75054	0.00025	0.55366	9e-05	-0.01454	0.00015
K2Fe[Fe(CN)6]	436.7	P21/n	10.1236	0.02033	7.28002	0.00543	7.00701	0.00543	89.8671	0.00149	516.417	1.17709	-0.027	1e-05	0.76345	0.00138	0.75061	0.00026	0.55338	0.0001	-0.01446	0.00015
K2Fe[Fe(CN)6]	438.1	P21/n	10.1246	0.00317	7.27998	0.00084	7.00802	0.00084	89.8698	0.00157	516.537	0.18289	-0.02689	1e-05	0.76293	0.00137	0.75051	0.00026	0.55334	0.0001	-0.01435	0.00015
K2Fe[Fe(CN)6]	441.1	P21/n	10.1257	0.00189	7.28002	0.00051	7.00923	0.00051	89.8721	0.00167	516.685	0.10963	-0.02678	1e-05	0.75829	0.00138	0.75058	0.00026	0.55302	0.0001	-0.01436	0.00015
K2Fe[Fe(CN)6]	442	P21/n	10.1264	0.00774	7.28	0.00207	7.01006	0.00207	89.8725	0.00168	516.783	0.44843	-0.02669	1e-05	0.75767	0.00139	0.75059	0.00026	0.55298	0.0001	-0.01427	0.00015
K2Fe[Fe(CN)6]	445.1	P21/n	10.1277	0.01729	7.27999	0.00462	7.01144	0.00462	89.8747	0.00178	516.95	1.00146	-0.02655	1e-05	0.75451	0.0014	0.75069	0.00027	0.55276	0.0001	-0.0142	0.00016
K2Fe[Fe(CN)6]	446	P21/n	10.1284	0.00938	7.27994	0.00251	7.01228	0.00251	89.8751	0.00177	517.044	0.54329	-0.02647	1e-05	0.75221	0.00141	0.75037	0.00027	0.55259	0.0001	-0.01412	0.00015
K2Fe[Fe(CN)6]	449.1	P21/n	10.1298	0.00481	7.27993	0.00129	7.01371	0.00129	89.8761	0.00181	517.218	0.27853	-0.02632	1e-05	0.74969	0.00141	0.75057	0.00027	0.55242	0.0001	-0.01401	0.00016
K2Fe[Fe(CN)6]	450.4	P21/n	10.1304	0.00904	7.27992	0.00241	7.01435	0.00241	89.8803	0.002	517.297	0.52364	-0.02626	1e-05	0.74874	0.00143	0.75063	0.00028	0.55235	0.0001	-0.01412	0.00016
K2Fe[Fe(CN)6]	452.3	P21/n	10.1315	0.00882	7.27989	0.00236	7.01554	0.00236	89.881	0.00201	517.437	0.51131	-0.02614	1e-05	0.74464	0.00143	0.75057	0.00028	0.55206	0.0001	-0.01396	0.00016
K2Fe[Fe(CN)6]	454.7	P21/n	10.1325	0.0068	7.27989	0.00182	7.01662	0.00182	89.8821	0.00205	517.57	0.39404	-0.02603	1e-05	0.74178	0.00143	0.75062	0.00028	0.55187	0.0001	-0.01396	0.00016
K2Fe[Fe(CN)6]	456.6	P21/n	10.1334	0.01308	7.27982	0.00349	7.01763	0.00349	89.8835	0.00214	517.684	0.75821	-0.02592	1e-05	0.73981	0.00146	0.75059	0.00029	0.55173	0.0001	-0.0137	0.00016
K2Fe[Fe(CN)6]	458.6	P21/n	10.1345	0.02655	7.27983	0.00709	7.0188	0.00709	89.886	0.00228	517.828	1.53948	-0.02581	1e-05	0.73736	0.00147	0.75057	0.00029	0.55156	0.0001	-0.01376	0.00016
K2Fe[Fe(CN)6]	460.8	P21/n	10.1355	0.00791	7.27979	0.00212	7.01992	0.00212	89.8851	0.00223	517.958	0.45903	-0.0257	1e-05	0.73504	0.00149	0.7509	0.00029	0.55139	0.0001	-0.01364	0.00016
K2Fe[Fe(CN)6]	462.9	P21/n	10.1365	0.00195	7.27977	0.00052	7.02107	0.00052	89.8887	0.00239	518.093	0.11346	-0.02558	1e-05	0.73266	0.00149	0.75087	0.0003	0.55123	0.0001	-0.01367	0.00016
K2Fe[Fe(CN)6]	464.8	P21/n	10.1376	0.00214	7.2797	0.00057	7.02226	0.00057	89.8905	0.00253	518.231	0.1243	-0.02546	1e-05	0.73127	0.00151	0.75044	0.00031	0.55113	0.00011	-0.01358	0.00017
K2Fe[Fe(CN)6]	467.1	P21/n	10.1385	0.00231	7.27966	0.00062	7.02332	0.00062	89.8927	0.00263	518.354	0.13373	-0.02535	1e-05	0.7282	0.00151	0.7507	0.00031	0.55092	0.00011	-0.0136	0.00017
K2Fe[Fe(CN)6]	468.9	P21/n	10.1396	0.00787	7.27965	0.0021	7.02455	0.0021	89.8926	0.00264	518.503	0.45691	-0.02522	1e-05	0.72609	0.00153	0.75074	0.00031	0.55077	0.00011	-0.01356	0.00017
K2Fe[Fe(CN)6]	471	P21/n	10.1406	0.00238	7.27961	0.00063	7.02568	0.00063	89.8954	0.0028	518.633	0.13748	-0.02511	1e-05	0.72346	0.00154	0.75072	0.00032	0.55058	0.00011	-0.01335	0.00017
K2Fe[Fe(CN)6]	473.3	P21/n	10.1415	0.01785	7.27955	0.00477	7.02675	0.00477	89.8965	0.00288	518.755	1.03631	-0.025	1e-05	0.72118	0.00155	0.75074	0.00032	0.55042	0.00011	-0.01312	0.00017
K2Fe[Fe(CN)6]	475.3	P21/n	10.1426	0.01004	7.27951	0.00268	7.02794	0.00268	89.8992	0.00301	518.894	0.58281	-0.02488	1e-05	0.72022	0.00157	0.75059	0.00033	0.55036	0.00011	-0.01315	0.00017
K2Fe[Fe(CN)6]	477.6	P21/n	10.1439	0.00247	7.27947	0.00066	7.02933	0.00066	89.9005	0.0031	519.059	0.1426	-0.02473	1e-05	0.71499	0.00158	0.75059	0.00033	0.54999	0.00011	-0.01326	0.00017
K2Fe[Fe(CN)6]	479.2	P21/n	10.1449	0.01413	7.27941	0.00378	7.03049	0.00378	89.9025	0.00319	519.191	0.82077	-0.02461	1e-05	0.71302	0.00159	0.75069	0.00034	0.54985	0.00011	-0.01322	0.00017
K2Fe[Fe(CN)6]	481.7	P21/n	10.1461	0.0122	7.27939	0.00326	7.03187	0.00326	89.9001	0.00311	519.352	0.70886	-0.02447	1e-05	0.71017	0.00162	0.75063	0.00034	0.54966	0.00011	-0.01301	0.00018
K2Fe[Fe(CN)6]	483.9	P21/n	10.1471	0.00403	7.27928	0.00108	7.03306	0.00108	89.9018	0.00322	519.485	0.23379	-0.02435	1e-05	0.70689	0.00163	0.751	0.00034	0.54943	0.00011	-0.01305	0.00018
K2Fe[Fe(CN)6]	486.1	P21/n	10.1479	0.00492	7.27927	0.00132	7.03402	0.00132	89.9074	0.00355	519.596	0.28609	-0.02425	1e-05	0.70652	0.00165	0.75048	0.00036	0.5494	0.00012	-0.01287	0.00018
K2Fe[Fe(CN)6]	488.1	P21/n	10.1489	0.01208	7.27921	0.00323	7.03516	0.00323	89.9081	0.00365	519.727	0.70196	-0.02413	1e-05	0.70386	0.00166	0.7508	0.00036	0.54921	0.00012	-0.01288	0.00018
K2Fe[Fe(CN)6]	489.5	P21/n	10.1498	0.00546	7.27917	0.00146	7.03628	0.00146	89.9097	0.00381	519.855	0.31782	-0.02402	1e-05	0.70059	0.00168	0.75059	0.00037	0.54899	0.00012	-0.01288	0.00019
K2Fe[Fe(CN)6]	491.8	P21/n	10.151	0.0065	7.27913	0.00174	7.03767	0.00174	89.9108	0.00378	520.016	0.37798	-0.02387	1e-05	0.69836	0.00171	0.75062	0.00037	0.54883	0.00012	-0.01277	0.00019
K2Fe[Fe(CN)6]	493.7	P21/n	10.152	0.0099	7.27908	0.00265	7.03876	0.00265	89.9131	0.00397	520.142	0.57571	-0.02376	1e-05	0.69609	0.00172	0.75074	0.00038	0.54867	0.00012	-0.01269	0.00019
K2Fe[Fe(CN)6]	496.1	P21/n	10.1529	0.01605	7.27904	0.00429	7.03988	0.00429	89.9135	0.00398	520.272	0.93343	-0.02365	1e-05	0.6933	0.00173	0.75055	0.00038	0.54848	0.00012	-0.01282	0.00019
K2Fe[Fe(CN)6]	497.8	P21/n	10.1539	0.01727	7.27897	0.00461	7.04102	0.00461	89.9116	0.00386	520.401	1.00451	-0.02353	1e-05	0.69122	0.00173	0.75066	0.00037	0.54833	0.00012	-0.01265	0.00019
K2Fe[Fe(CN)6]	500.1	P21/n	10.1552	0.02276	7.27891	0.00608	7.04253	0.00608	89.9138	0.00398	520.574	1.32418	-0.02337	1e-05	0.68835	0.00176	0.75083	0.00038	0.54813	0.00012	-0.01248	0.00019
K2Fe[Fe(CN)6]	502.3	P21/n	10.156	0.00453	7.27892	0.00121	7.04346	0.00121	89.9159	0.00415	520.684	0.26383	-0.02328	1e-05	0.68582	0.00179	0.75073	0.00039	0.54795	0.00012	-0.01244	0.0002
K2Fe[Fe(CN)6]	504.2	P21/n	10.1571	0.01802	7.27885	0.00481	7.0448	0.00481	89.9141	0.00418	520.838	1.04864	-0.02314	1e-05	0.68251	0.00182	0.75044	0.0004	0.54772	0.00013	-0.01229	0.0002
K2Fe[Fe(CN)6]	506.3	P21/n	10.1582	0.00234	7.27881	0.00063	7.04605	0.00063	89.9142	0.0042	520.981	0.13624	-0.02301	1e-05	0.68097	0.00184	0.75083	0.00039	0.54761	0.00013	-0.01242	0.0002
K2Fe[Fe(CN)6]	508.3	P21/n	10.1592	0.02206	7.27876	0.0059	7.04723	0.0059	89.9156	0.00428	521.116	1.28447	-0.02289	1e-05	0.67604	0.00186	0.75087	0.0004	0.54727	0.00013	-0.0121	0.0002
K2Fe[Fe(CN)6]	510.3	P21/n	10.1603	0.01842	7.2787	0.00492	7.04856	0.00492	89.914	0.00426	521.267	1.07257	-0.02276	1e-05	0.67431	0.00188	0.75096	0.0004	0.54715	0.00013	-0.01203	0.00021
K2Fe[Fe(CN)6]	511.8	P21/n	10.161	0.0098	7.27863	0.00262	7.04941	0.00262	89.9129	0.00427	521.362	0.57048	-0.02267	1e-05	0.67251	0.0019	0.75082	0.0004	0.54702	0.00013	-0.01188	0.00021
K2Fe[Fe(CN)6]	513.8	P21/n	10.1621	0.01334	7.27861	0.00356	7.05065	0.00356	89.9149	0.00435	521.506	0.77659	-0.02254	1e-05	0.67001	0.00191	0.75092	0.00041	0.54685	0.00013	-0.01179	0.00021
K2Fe[Fe(CN)6]	516.9	P21/n	10.1636	0.006	7.27852	0.0016	7.05249	0.0016	89.9149	0.00449	521.714	0.34947	-0.02235	1e-05	0.66623	0.00195	0.75108	0.00041	0.54658	0.00014	-0.0118	0.00021
K2Fe[Fe(CN)6]	519.1	P21/n	10.1647	0.00206	7.27843	0.00055	7.05382	0.00055	89.9156	0.00452	521.864	0.11985	-0.02221	1e-05	0.66247	0.00197	0.75131	0.00041	0.54632	0.00014	-0.01158	0.00022
K2Fe[Fe(CN)6]	521.4	P21/n	10.1658	0.02228	7.27838	0.00595	7.05514	0.00595	89.9179	0.00473	522.015	1.29835	-0.02207	1e-05	0.65994	0.00198	0.75148	0.00042	0.54614	0.00014	-0.01164	0.00022
K2Fe[Fe(CN)6]	523.2	P21/n	10.1668	0.01491	7.27829	0.00399	7.05633	0.00399	89.9151	0.00463	522.146	0.86943	-0.02195	1e-05	0.6563	0.00203	0.75133	0.00042	0.54589	0.00014	-0.01126	0.00022
K2Fe[Fe(CN)6]	525	P21/n	10.1677	0.01618	7.27823	0.00432	7.05739	0.00432	89.9148	0.00473	522.267	0.94338	-0.02184	1e-05	0.65507	0.00206	0.7511	0.00044	0.5458	0.00014	-0.01136	0.00022
K2Fe[Fe(CN)6]	526.6	P21/n	10.1685	0.01383	7.27815	0.0037	7.05839	0.0037	89.9129	0.0044	522.376	0.80662	-0.02173	1e-05	0.65161	0.00206	0.7512	0.00042	0.54556	0.00014	-0.01108	0.00022
K2Fe[Fe(CN)6]	528.7	P21/n	10.1693	0.03091	7.27807	0.00826	7.05944	0.00826	89.9134	0.00471	522.491	1.80279	-0.02162	1e-05	0.64906	0.0021	0.75149	0.00043	0.54538	0.00015	-0.01115	0.00023
K2Fe[Fe(CN)6]	531.1	P21/n	10.1706	0.01198	7.27798	0.0032	7.061	0.0032	89.9144	0.00474	522.667	0.69878	-0.02145	1e-05	0.64682	0.00211	0.75104	0.00044	0.54523	0.00015	-0.01096	0.00023
K2Fe[Fe(CN)6]	533.4	P21/n	10.1719	0.01937	7.27786	0.00517	7.06246	0.00517	89.9132	0.0047	522.83	1.12975	-0.0213	1e-05	0.64249	0.00214	0.75121	0.00045	0.54492	0.00015	-0.01086	0.00023
K2Fe[Fe(CN)6]	535.3	P21/n	10.1731	0.02037	7.27774	0.00544	7.06402	0.00544	89.9141	0.00473	522.998	1.18882	-0.02113	1e-05	0.63894	0.0022	0.75113	0.00046	0.54467	0.00015	-0.01048	0.00024
K2Fe[Fe(CN)6]	537.3	P21/n	10.1741	0.02332	7.27761	0.00623	7.06526	0.00623	89.9143	0.00474	523.135	1.36123	-0.021	1e-05	0.63507	0.00222	0.75111	0.00047	0.5444	0.00016	-0.01042	0.00024
K2Fe[Fe(CN)6]	539.5	P21/n	10.1752	0.02128	7.27746	0.00569	7.06665	0.00569	89.9145	0.00485	523.283	1.2425	-0.02084	1e-05	0.63226	0.00224	0.75116	0.00047	0.54421	0.00016	-0.01042	0.00024
K2Fe[Fe(CN)6]	541.5	P21/n	10.1763	0.0239	7.27734	0.00639	7.06793	0.00639	89.9131	0.00472	523.423	1.39553	-0.02071	1e-05	0.62942	0.00227	0.75198	0.00045	0.54401	0.00016	-0.01045	0.00025
K2Fe[Fe(CN)6]	543.6	P21/n	10.1774	0.01867	7.27723	0.00499	7.06932	0.00499	89.9126	0.00473	523.576	1.09029	-0.02056	1e-05	0.62596	0.0023	0.75139	0.00047	0.54377	0.00016	-0.01022	0.00025
K2Fe[Fe(CN)6]	545.7	P21/n	10.1785	0.00716	7.27703	0.00192	7.07075	0.00192	89.9134	0.00478	523.726	0.41848	-0.0204	1e-05	0.6241	0.00232	0.75165	0.00047	0.54364	0.00016	-0.01027	0.00025
K2Fe[Fe(CN)6]	547.9	P21/n	10.1796	0.01435	7.27688	0.00383	7.07203	0.00383	89.91	0.00454	523.865	0.8383	-0.02026	1e-05	0.62212	0.00235	0.75172	0.00046	0.5435	0.00016	-0.01016	0.00026
K2Fe[Fe(CN)6]	549.9	P21/n	10.1807	0.0135	7.27672	0.00361	7.07345	0.00361	89.9125	0.00482	524.017	0.78874	-0.0201	1e-05	0.61568	0.0024	0.75159	0.00047	0.54305	0.00017	-0.01009	0.00026
K2Fe[Fe(CN)6]	551.7	P21/n	10.1817	0.00764	7.2766	0.00204	7.07464	0.00204	89.9095	0.00451	524.146	0.44661	-0.01997	1e-05	0.61265	0.00241	0.75159	0.00047	0.54284	0.00017	-0.00986	0.00026
K2Fe[Fe(CN)6]	554.1	P21/n	10.1829	0.02423	7.27648	0.00647	7.07611	0.00647	89.9112	0.00461	524.309	1.41611	-0.01981	1e-05	0.60873	0.00242	0.75186	0.00046	0.54256	0.00017	-0.01002	0.00026
K2Fe[Fe(CN)6]	556.2	P21/n	10.1841	0.02366	7.27639	0.00632	7.07758	0.00632	89.912	0.00471	524.472	1.38296	-0.01966	1e-05	0.6073	0.00245	0.75197	0.00047	0.54246	0.00017	-0.00982	0.00027
K2Fe[Fe(CN)6]	558.1	P21/n	10.1851	0.00692	7.27625	0.00185	7.07875	0.00185	89.9106	0.00453	524.599	0.40477	-0.01953	1e-05	0.60366	0.00248	0.75209	0.00047	0.54221	0.00017	-0.00975	0.00027
K2Fe[Fe(CN)6]	560	P21/n	10.1862	0.01856	7.27609	0.00496	7.08015	0.00496	89.9099	0.00442	524.749	1.08564	-0.01937	1e-05	0.59966	0.00249	0.75221	0.00047	0.54193	0.00017	-0.00974	0.00027
K2Fe[Fe(CN)6]	562.3	P21/n	10.1872	0.02171	7.27593	0.0058	7.08142	0.0058	89.9091	0.00454	524.883	1.27023	-0.01923	1e-05	0.59871	0.00256	0.75219	0.00048	0.54186	0.00018	-0.00961	0.00028
K2Fe[Fe(CN)6]	564.3	P21/n	10.1882	0.02559	7.27581	0.00684	7.08257	0.00684	89.9098	0.00452	525.012	1.49733	-0.01911	1e-05	0.595	0.00254	0.75247	0.00048	0.5416	0.00018	-0.00981	0.00028
K2Fe[Fe(CN)6]	566.4	P21/n	10.1893	0.02249	7.27562	0.00601	7.08395	0.00601	89.9114	0.00449	525.158	1.31597	-0.01895	1e-05	0.59262	0.00258	0.75242	0.00047	0.54144	0.00018	-0.00947	0.00028
K2Fe[Fe(CN)6]	568.4	P21/n	10.1902	0.00951	7.2754	0.00254	7.08506	0.00254	89.9115	0.00464	525.268	0.55661	-0.01882	1e-05	0.58977	0.0026	0.75256	0.00048	0.54124	0.00018	-0.00948	0.00029
K2Fe[Fe(CN)6]	570.7	P21/n	10.1913	0.0075	7.27526	0.002	7.08638	0.002	89.91	0.00446	525.415	0.43823	-0.01868	1e-05	0.58569	0.00263	0.7529	0.00047	0.54095	0.00018	-0.00945	0.00029
K2Fe[Fe(CN)6]	572.6	P21/n	10.1922	0.06601	7.27512	0.01764	7.08751	0.01764	89.9078	0.00446	525.533	3.86419	-0.01855	1e-05	0.58301	0.00267	0.75285	0.00047	0.54076	0.00019	-0.00921	0.00029
K2Fe[Fe(CN)6]	574.9	P21/n	10.1935	0.00568	7.27492	0.00152	7.08909	0.00152	89.9089	0.0045	525.705	0.33227	-0.01837	1e-05	0.57774	0.00271	0.75299	0.00048	0.5404	0.00019	-0.00913	0.0003
K2Fe[Fe(CN)6]	576.9	P21/n	10.1944	0.03212	7.27476	0.00858	7.09016	0.00858	89.9074	0.00433	525.82	1.88073	-0.01825	1e-05	0.57656	0.00272	0.75307	0.00046	0.54031	0.00019	-0.00924	0.0003
K2Fe[Fe(CN)6]	578.7	P21/n	10.1954	0.01835	7.27466	0.0049	7.09137	0.0049	89.9087	0.00438	525.954	1.07479	-0.01812	1e-05	0.57286	0.00275	0.75313	0.00047	0.54005	0.00019	-0.00924	0.0003
K2Fe[Fe(CN)6]	581	P21/n	10.1967	0.01334	7.27451	0.00356	7.09283	0.00356	89.9062	0.00419	526.117	0.781	-0.01796	1e-05	0.5687	0.0028	0.75314	0.00047	0.53976	0.0002	-0.00924	0.0003
K2Fe[Fe(CN)6]	582.9	P21/n	10.1979	0.05608	7.27433	0.01499	7.09427	0.01499	89.9063	0.00421	526.272	3.28586	-0.0178	1e-05	0.56388	0.00285	0.75331	0.00048	0.53943	0.0002	-0.00935	0.00031
K2Fe[Fe(CN)6]	585	P21/n	10.1991	0.02312	7.27421	0.00618	7.09565	0.00618	89.9086	0.00431	526.428	1.35449	-0.01766	1e-05	0.56133	0.00286	0.75299	0.00049	0.53925	0.0002	-0.00895	0.00032
K2Fe[Fe(CN)6]	586.9	P21/n	10.2003	0.04362	7.274	0.01166	7.09708	0.01166	89.9065	0.0043	526.581	2.55662	-0.01749	1e-05	0.55684	0.0029	0.753	0.0005	0.53893	0.0002	-0.00866	0.00032
K2Fe[Fe(CN)6]	588.8	P21/n	10.2013	0.01164	7.27385	0.00311	7.09827	0.00311	89.9066	0.00423	526.712	0.68272	-0.01736	1e-05	0.55243	0.00296	0.75329	0.00049	0.53863	0.00021	-0.0087	0.00032
K2Fe[Fe(CN)6]	591.6	P21/n	10.2031	0.01836	7.27358	0.00491	7.10031	0.00491	89.9053	0.00423	526.933	1.07678	-0.01713	1e-05	0.55067	0.00303	0.75331	0.0005	0.5385	0.00021	-0.0087	0.00033
K2Fe[Fe(CN)6]	592.7	P21/n	10.204	0.01111	7.2735	0.00297	7.10131	0.00297	89.9075	0.00426	527.052	0.65132	-0.01703	1e-05	0.5441	0.00303	0.75339	0.0005	0.53804	0.00021	-0.00889	0.00033
K2Fe[Fe(CN)6]	595.3	P21/n	10.2057	0.00783	7.27333	0.0021	7.10342	0.0021	89.9881	0.00325	527.285	0.45998	-0.0168	1e-05	0.52686	0.00323	0.75541	0.00044	0.53684	0.00023	-0.01053	0.00037	96.8421	P4/mnc	7.1826	0.00287	10.2535	0.00353	528.977	0.47261	3.15789
K2Fe[Fe(CN)6]	597.9	P21/n	10.2069	0.03719	7.27315	0.00994	7.10472	0.00994	90.0007	0.003	527.429	2.18197	-0.01665	1e-05	0.52157	0.00332	0.7552	0.00047	0.53647	0.00023	-0.01078	0.00037	95.8115	P4/mnc	7.18607	0.01313	10.2515	0.01418	529.384	2.1889	4.18848
K2Fe[Fe(CN)6]	599.3	P21/n	10.208	0.03364	7.27295	0.00899	7.10583	0.00899	90.009	0.00287	527.552	1.97396	-0.01652	1e-05	0.51679	0.00339	0.75494	0.00048	0.53613	0.00024	-0.01075	0.00037	95.2632	P4/mnc	7.19069	0.01188	10.2511	0.01287	530.046	1.98035	4.73684
K2Fe[Fe(CN)6]	601.5	P21/n	10.2095	0.01109	7.27265	0.00297	7.1076	0.00297	90.0092	0.00303	527.741	0.65116	-0.01632	2e-05	0.5158	0.00351	0.75535	0.00048	0.53606	0.00025	-0.01077	0.00039	94.7368	P4/mnc	7.19441	0.00405	10.2491	0.00469	530.488	0.68117	5.26316
K2Fe[Fe(CN)6]	604.2	P21/n	10.2109	0.02367	7.27242	0.00633	7.1092	0.00633	90.0109	0.00299	527.917	1.38956	-0.01614	2e-05	0.51231	0.00355	0.75489	0.0005	0.53582	0.00025	-0.01092	0.00039	94.1799	P4/mnc	7.19937	0.00841	10.2465	0.00915	531.086	1.40807	5.82011
K2Fe[Fe(CN)6]	605.8	P21/n	10.2122	0.02282	7.27214	0.0061	7.11056	0.0061	90.0106	0.00308	528.065	1.34005	-0.01598	2e-05	0.50916	0.00357	0.75552	0.00049	0.5356	0.00025	-0.01141	0.0004	93.6842	P4/mnc	7.20248	0.0081	10.2437	0.00887	531.401	1.35106	6.31579
K2Fe[Fe(CN)6]	607.9	P21/n	10.2137	0.01212	7.27187	0.00324	7.11213	0.00324	90.0096	0.00311	528.238	0.71212	-0.01579	2e-05	0.50049	0.00371	0.75477	0.00051	0.53499	0.00026	-0.01146	0.00041	91.7098	P4/mnc	7.20475	0.00436	10.2416	0.00515	531.623	0.71602	8.29016
K2Fe[Fe(CN)6]	609.5	P21/n	10.2151	0.01843	7.27147	0.00493	7.11368	0.00493	90.0085	0.00305	528.397	1.08252	-0.0156	2e-05	0.49916	0.00375	0.75486	0.00051	0.5349	0.00026	-0.0114	0.00041	91.1917	P4/mnc	7.2071	0.00655	10.2399	0.00714	531.884	1.09471	8.80829
K2Fe[Fe(CN)6]	611.6	P21/n	10.2166	0.07752	7.27116	0.02072	7.11514	0.02072	90.0088	0.00316	528.56	4.55459	-0.01543	2e-05	0.49238	0.00388	0.75497	0.00052	0.53443	0.00027	-0.01119	0.00042	90.1042	P4/mnc	7.20948	0.02736	10.2389	0.02929	532.182	4.57625	9.89583
K2Fe[Fe(CN)6]	614.1	P21/n	10.2183	0.02567	7.27084	0.00686	7.11666	0.00686	90.0083	0.00302	528.735	1.50826	-0.01525	2e-05	0.48472	0.00402	0.75462	0.00054	0.53389	0.00028	-0.01109	0.00043	88.5417	P4/mnc	7.21025	0.00909	10.2373	0.00985	532.213	1.51887	11.4583
K2Fe[Fe(CN)6]	615.9	P21/n	10.2198	0.02494	7.27054	0.00667	7.11799	0.00667	90.0063	0.00271	528.89	1.46581	-0.01508	2e-05	0.4769	0.00415	0.75438	0.00055	0.53335	0.00029	-0.01106	0.00043	87.5	P4/mnc	7.21369	0.0088	10.2346	0.00946	532.582	1.46935	12.5
K2Fe[Fe(CN)6]	618.1	P21/n	10.2216	0.01141	7.26999	0.00305	7.11982	0.00305	90.0015	0.00271	529.079	0.67108	-0.01485	2e-05	0.46977	0.00431	0.75442	0.00055	0.53285	0.0003	-0.01089	0.00044	86.4583	P4/mnc	7.21431	0.00404	10.2366	0.00455	532.776	0.66425	13.5417
K2Fe[Fe(CN)6]	619.8	P21/n	10.2229	0.06012	7.2697	0.01607	7.1212	0.01607	89.9991	0.0027	529.228	3.53506	-0.01468	2e-05	0.46442	0.00443	0.75424	0.00056	0.53247	0.00031	-0.01033	0.00045	85.8639	P4/mnc	7.21615	0.02123	10.2371	0.02274	533.076	3.55648	14.1361
K2Fe[Fe(CN)6]	622	P21/n	10.2246	0.068	7.26938	0.01818	7.12268	0.01818	89.9924	0.00259	529.406	3.99931	-0.01451	2e-05	0.4595	0.00459	0.75337	0.00063	0.53213	0.00032	-0.01038	0.00048	84.8958	P4/mnc	7.21755	0.02399	10.2356	0.02564	533.201	4.01686	15.1042
K2Fe[Fe(CN)6]	624.1	P21/n	10.226	0.01147	7.26884	0.00307	7.12441	0.00307	89.9942	0.00272	529.564	0.6748	-0.01428	2e-05	0.4505	0.00471	0.75388	0.00057	0.5315	0.00033	-0.01002	0.00048	84.375	P4/mnc	7.21854	0.00409	10.2377	0.00456	533.458	0.68288	15.625
K2Fe[Fe(CN)6]	626.1	P21/n	10.2276	0.00939	7.26837	0.00251	7.12612	0.00251	89.9919	0.00282	529.74	0.55263	-0.01406	2e-05	0.44388	0.00483	0.75386	0.00058	0.53104	0.00034	-0.00957	0.00049	84.375	P4/mnc	7.22056	0.00337	10.2379	0.00382	533.77	0.5609	15.625
K2Fe[Fe(CN)6]	628.4	P21/n	10.2287	0.04074	7.26801	0.01089	7.12751	0.01089	89.9873	0.00293	529.875	2.39733	-0.01389	2e-05	0.44224	0.00495	0.75335	0.00065	0.53092	0.00035	-0.00906	0.00049	84.375	P4/mnc	7.22193	0.01443	10.2391	0.01557	534.033	2.41929	15.625
K2Fe[Fe(CN)6]	630	P21/n	10.2302	0.03457	7.26745	0.00924	7.12943	0.00924	89.9826	0.00299	530.055	2.03422	-0.01365	3e-05	0.43714	0.00509	0.75283	0.00063	0.53056	0.00036	-0.00871	0.0005	84.8958	P4/mnc	7.22574	0.01223	10.2384	0.01317	534.559	2.04852	15.1042
K2Fe[Fe(CN)6]	632.8	P21/n	10.2317	0.03033	7.26676	0.00811	7.13162	0.00811	89.9692	0.00311	530.245	1.78542	-0.01336	3e-05	0.43449	0.00524	0.75285	0.00071	0.53038	0.00037	-0.00813	0.00051	84.375	P4/mnc	7.2296	0.01074	10.2381	0.01162	535.118	1.80047	15.625
K2Fe[Fe(CN)6]	634.3	P21/n	10.2326	0.01709	7.26633	0.00457	7.1329	0.00457	89.9675	0.00318	530.353	1.00604	-0.01319	3e-05	0.43213	0.00536	0.75258	0.00074	0.53021	0.00037	-0.0081	0.00052	84.456	P4/mnc	7.23087	0.00608	10.238	0.00676	535.297	1.01264	15.544
K2Fe[Fe(CN)6]	636.1	P21/n	10.2344	0.04088	7.26592	0.01093	7.13489	0.01093	89.9529	0.00313	530.565	2.4074	-0.01296	3e-05	0.42551	0.00566	0.75177	0.0007	0.52975	0.0004	-0.00795	0.0005	81.7708	P4/mnc	7.23093	0.01446	10.239	0.01549	535.358	2.42736	18.2292
K2Fe[Fe(CN)6]	638.8	P21/n	10.2359	0.02454	7.26526	0.00656	7.13688	0.00656	89.9448	0.00334	530.744	1.44496	-0.01269	3e-05	0.41451	0.00589	0.75184	0.00071	0.52898	0.00041	-0.00796	0.00051	81.25	P4/mnc	7.23185	0.00869	10.2388	0.00948	535.486	1.45247	18.75
K2Fe[Fe(CN)6]	640.7	P21/n	10.2367	0.01987	7.26495	0.00532	7.13809	0.00532	89.9517	0.00348	530.852	1.17071	-0.01254	3e-05	0.40996	0.00592	0.75188	0.0007	0.52866	0.00041	-0.00809	0.00052	81.25	P4/mnc	7.23233	0.00702	10.2411	0.00756	535.675	1.17597	18.75
K2Fe[Fe(CN)6]	642.8	P21/n	10.2383	0.01276	7.26441	0.00342	7.1401	0.00342	89.942	0.0037	531.045	0.75233	-0.01229	4e-05	0.39857	0.0062	0.75164	0.00069	0.52787	0.00043	-0.00821	0.00052	80.7292	P4/mnc	7.23309	0.00453	10.2413	0.00494	535.799	0.75788	19.2708
K2Fe[Fe(CN)6]	645	P21/n	10.2394	0.05662	7.26402	0.01514	7.14159	0.01514	89.9429	0.00385	531.187	3.33638	-0.01211	4e-05	0.3953	0.00623	0.75157	0.00068	0.52764	0.00044	-0.00812	0.00053	80.2083	P4/mnc	7.23352	0.02	10.2427	0.02141	535.938	3.36089	19.7917
K2Fe[Fe(CN)6]	647.2	P21/n	10.2408	0.04778	7.26348	0.01277	7.14328	0.01277	89.9404	0.00394	531.343	2.81583	-0.01188	4e-05	0.3838	0.00651	0.7516	0.00068	0.52684	0.00046	-0.00838	0.00055	79.7927	P4/mnc	7.23385	0.01688	10.2434	0.01807	536.024	2.8352	20.2073
K2Fe[Fe(CN)6]	649.1	P21/n	10.2419	0.01018	7.26294	0.00273	7.14499	0.00273	89.9377	0.00425	531.492	0.60052	-0.01166	4e-05	0.37393	0.00668	0.75193	0.00066	0.52614	0.00047	-0.00871	0.00056	79.6875	P4/mnc	7.23393	0.00359	10.2447	0.0038	536.101	0.60373	20.3125
K2Fe[Fe(CN)6]	651.1	P21/n	10.2431	0.04631	7.26251	0.01238	7.14665	0.01238	89.9361	0.00436	531.646	2.73073	-0.01146	4e-05	0.36613	0.00684	0.75161	0.00068	0.5256	0.00048	-0.00863	0.00057	79.1667	P4/mnc	7.23419	0.01636	10.2457	0.01754	536.193	2.74912	20.8333
K2Cd[Fe(CN)6]	297.7	P21/n	10.1766	0.01634	7.41243	0.00437	6.99839	0.00437	89.8391	0.00129	527.91	0.96086	-0.04094	1e-05	-0.99854	0.00136	0.75047	0.00013	0.93018	9e-05	0.47828	0.00022
K2Cd[Fe(CN)6]	305.8	P21/n	10.1784	0.00549	7.41271	0.00147	7.00019	0.00147	89.8386	0.00127	528.158	0.32294	-0.04079	1e-05	-0.99607	0.00134	0.75049	0.00013	0.93036	9e-05	0.47811	0.00021
K2Cd[Fe(CN)6]	313.5	P21/n	10.1815	0.01328	7.41307	0.00355	7.00326	0.00355	89.835	0.00124	528.578	0.78137	-0.04052	1e-05	-0.99008	0.00135	0.75045	0.00013	0.93077	9e-05	0.47842	0.00022
K2Cd[Fe(CN)6]	317.4	P21/n	10.1827	0.01137	7.4131	0.00304	7.00443	0.00304	89.835	0.00127	528.731	0.66934	-0.04041	1e-05	-0.98862	0.00136	0.75041	0.00013	0.93088	0.0001	0.47854	0.00022
K2Cd[Fe(CN)6]	320.6	P21/n	10.1836	0.02184	7.41322	0.00584	7.00522	0.00584	89.8331	0.00125	528.846	1.28578	-0.04034	1e-05	-0.98701	0.00136	0.75055	0.00013	0.93099	9e-05	0.47867	0.00022
K2Cd[Fe(CN)6]	326	P21/n	10.1851	0.01085	7.41341	0.0029	7.00658	0.0029	89.8321	0.00127	529.04	0.63918	-0.04023	1e-05	-0.98482	0.00138	0.75048	0.00013	0.93114	0.0001	0.47885	0.00022
K2Cd[Fe(CN)6]	330.5	P21/n	10.1864	0.01841	7.41351	0.00492	7.00773	0.00492	89.8315	0.00128	529.202	1.08435	-0.04012	1e-05	-0.98294	0.00138	0.7505	0.00013	0.93127	0.0001	0.47874	0.00022
K2Cd[Fe(CN)6]	334.5	P21/n	10.1874	0.01477	7.41358	0.00395	7.00853	0.00395	89.8307	0.0013	529.315	0.87006	-0.04005	1e-05	-0.98064	0.0014	0.75068	0.00014	0.93143	0.0001	0.47881	0.00022
K2Cd[Fe(CN)6]	337.1	P21/n	10.1879	0.01679	7.41351	0.00449	7.00884	0.00449	89.8286	0.00132	529.363	0.98922	-0.04001	1e-05	-0.97853	0.00141	0.75057	0.00014	0.93158	0.0001	0.47892	0.00022
K2Cd[Fe(CN)6]	341.2	P21/n	10.1887	0.0061	7.4135	0.00163	7.00941	0.00163	89.8276	0.0013	529.445	0.35976	-0.03996	1e-05	-0.97557	0.00141	0.7506	0.00014	0.93179	0.0001	0.47872	0.00022
K2Cd[Fe(CN)6]	346	P21/n	10.1896	0.01342	7.4135	0.00358	7.01034	0.00358	89.8289	0.00135	529.564	0.7904	-0.03986	1e-05	-0.97519	0.00142	0.75063	0.00014	0.93181	0.0001	0.47877	0.00023
K2Cd[Fe(CN)6]	350.3	P21/n	10.1905	0.01018	7.41346	0.00272	7.01091	0.00272	89.8276	0.00136	529.651	0.60004	-0.0398	1e-05	-0.97317	0.00145	0.75055	0.00014	0.93196	0.0001	0.4789	0.00023
K2Cd[Fe(CN)6]	354.1	P21/n	10.1912	0.01521	7.4133	0.00406	7.01142	0.00406	89.824	0.00131	529.715	0.89633	-0.03974	1e-05	-0.97069	0.00145	0.75048	0.00014	0.93213	0.0001	0.47944	0.00023
K2Cd[Fe(CN)6]	357.7	P21/n	10.1916	0.00637	7.41321	0.0017	7.01158	0.0017	89.8238	0.00133	529.741	0.37536	-0.03971	1e-05	-0.96971	0.00148	0.75055	0.00014	0.9322	0.0001	0.47937	0.00023
K2Cd[Fe(CN)6]	363	P21/n	10.1927	0.01028	7.41308	0.00275	7.01279	0.00275	89.8228	0.00133	529.88	0.60573	-0.03958	1e-05	-0.96822	0.00147	0.7506	0.00014	0.9323	0.0001	0.47946	0.00023
K2Cd[Fe(CN)6]	366.9	P21/n	10.1935	0.01482	7.41293	0.00396	7.0133	0.00396	89.8211	0.0013	529.948	0.87361	-0.03952	1e-05	-0.96467	0.00146	0.75067	0.00014	0.93255	0.0001	0.47949	0.00023
K2Cd[Fe(CN)6]	370.9	P21/n	10.1943	0.01582	7.41281	0.00423	7.01415	0.00423	89.8177	0.00126	530.046	0.93254	-0.03942	1e-05	-0.96066	0.00149	0.75055	0.00014	0.93283	0.0001	0.47971	0.00023
K2Cd[Fe(CN)6]	374.4	P21/n	10.1949	0.00313	7.41271	0.00084	7.01461	0.00084	89.8162	0.00125	530.105	0.18432	-0.03936	1e-05	-0.95929	0.00151	0.75057	0.00014	0.93293	0.00011	0.47963	0.00023
K2Cd[Fe(CN)6]	378.9	P21/n	10.1961	0.02487	7.41265	0.00665	7.01601	0.00665	89.8143	0.00126	530.27	1.4665	-0.03922	1e-05	-0.95674	0.00151	0.75058	0.00014	0.9331	0.00011	0.47967	0.00023
K2Cd[Fe(CN)6]	383.3	P21/n	10.1973	0.02269	7.41264	0.00606	7.01726	0.00606	89.8111	0.00119	530.424	1.33834	-0.0391	1e-05	-0.95025	0.00153	0.75083	0.00014	0.93356	0.00011	0.47977	0.00024
K2Cd[Fe(CN)6]	387.3	P21/n	10.1984	0.00848	7.41259	0.00227	7.0186	0.00227	89.8095	0.00116	530.581	0.50057	-0.03896	1e-05	-0.94702	0.00152	0.75064	0.00014	0.93378	0.00011	0.47953	0.00023
K2Cd[Fe(CN)6]	391.1	P21/n	10.1997	0.02609	7.41266	0.00697	7.01992	0.00697	89.8084	0.00117	530.752	1.53919	-0.03883	1e-05	-0.94496	0.00152	0.75064	0.00014	0.93393	0.00011	0.47982	0.00024
K2Cd[Fe(CN)6]	395.1	P21/n	10.2011	0.01038	7.41266	0.00277	7.02136	0.00277	89.8077	0.00115	530.932	0.61254	-0.03869	1e-05	-0.94114	0.00154	0.75077	0.00014	0.9342	0.00011	0.4799	0.00024
K2Cd[Fe(CN)6]	399.1	P21/n	10.2024	0.01707	7.41273	0.00456	7.02294	0.00456	89.8056	0.00113	531.127	1.00752	-0.03854	1e-05	-0.93797	0.00155	0.75056	0.00014	0.93442	0.00011	0.47971	0.00024
K2Cd[Fe(CN)6]	403.3	P21/n	10.2039	0.0144	7.4128	0.00385	7.02451	0.00385	89.8044	0.00113	531.327	0.84999	-0.03839	1e-05	-0.93541	0.00155	0.75067	0.00014	0.9346	0.00011	0.48008	0.00024
K2Cd[Fe(CN)6]	406.9	P21/n	10.2053	0.02179	7.41289	0.00582	7.02603	0.00582	89.8048	0.00116	531.523	1.28664	-0.03825	1e-05	-0.93285	0.00156	0.7506	0.00014	0.93478	0.00011	0.4801	0.00024
K2Cd[Fe(CN)6]	411.3	P21/n	10.2069	0.01879	7.41291	0.00502	7.02786	0.00502	89.8039	0.00113	531.747	1.11024	-0.03807	1e-05	-0.92875	0.00156	0.75065	0.00014	0.93506	0.00011	0.48025	0.00024
K2Cd[Fe(CN)6]	416.2	P21/n	10.209	0.01259	7.41309	0.00336	7.03016	0.00336	89.806	0.0012	532.04	0.74364	-0.03786	1e-05	-0.92583	0.00158	0.75069	0.00014	0.93527	0.00011	0.47988	0.00024
K2Cd[Fe(CN)6]	420	P21/n	10.2107	0.01018	7.41315	0.00272	7.03198	0.00272	89.8053	0.00116	532.272	0.60156	-0.03769	1e-05	-0.92428	0.00157	0.75058	0.00014	0.93537	0.00011	0.48	0.00024
K2Cd[Fe(CN)6]	423.2	P21/n	10.2119	0.02169	7.41324	0.0058	7.03338	0.0058	89.8046	0.00115	532.449	1.28257	-0.03756	1e-05	-0.92071	0.00157	0.75061	0.00014	0.93562	0.00011	0.48044	0.00024
K2Cd[Fe(CN)6]	427.5	P21/n	10.2139	0.00936	7.41327	0.0025	7.03552	0.0025	89.8052	0.00115	532.717	0.55354	-0.03735	1e-05	-0.91656	0.00157	0.75045	0.00014	0.93591	0.00011	0.48041	0.00024
K2Cd[Fe(CN)6]	432	P21/n	10.2159	0.00957	7.4134	0.00256	7.03783	0.00256	89.805	0.00114	533.006	0.56653	-0.03714	1e-05	-0.91366	0.00158	0.75059	0.00014	0.93612	0.00011	0.48047	0.00024
K2Cd[Fe(CN)6]	436.1	P21/n	10.2179	0.01277	7.41348	0.00341	7.04009	0.00341	89.8043	0.00114	533.287	0.75628	-0.03692	1e-05	-0.90884	0.00158	0.75053	0.00014	0.93645	0.00011	0.4809	0.00024
K2Cd[Fe(CN)6]	440.3	P21/n	10.22	0.01818	7.41355	0.00486	7.04249	0.00486	89.8054	0.00115	533.58	1.076	-0.03669	1e-05	-0.9036	0.00158	0.75041	0.00014	0.93682	0.00011	0.48076	0.00024
K2Cd[Fe(CN)6]	444.9	P21/n	10.222	0.00818	7.41361	0.00219	7.04484	0.00219	89.8045	0.00113	533.869	0.48444	-0.03646	1e-05	-0.90034	0.00158	0.75054	0.00014	0.93705	0.00011	0.48072	0.00024
K2Cd[Fe(CN)6]	448.2	P21/n	10.224	0.00967	7.41362	0.00258	7.04698	0.00258	89.8055	0.00114	534.134	0.57284	-0.03625	1e-05	-0.89939	0.00157	0.75044	0.00014	0.93711	0.00011	0.48126	0.00024
K2Cd[Fe(CN)6]	452.9	P21/n	10.2261	0.02491	7.41368	0.00665	7.0495	0.00665	89.8065	0.00118	534.439	1.47605	-0.03601	1e-05	-0.89442	0.00158	0.7505	0.00014	0.93746	0.00011	0.48114	0.00025
K2Cd[Fe(CN)6]	456.4	P21/n	10.2278	0.02766	7.41372	0.00739	7.05154	0.00739	89.8061	0.00118	534.687	1.64002	-0.03581	1e-05	-0.89103	0.00156	0.75051	0.00013	0.9377	0.00011	0.48127	0.00024
K2Cd[Fe(CN)6]	460.4	P21/n	10.23	0.01991	7.41373	0.00532	7.05411	0.00532	89.8064	0.00117	534.996	1.18054	-0.03556	1e-05	-0.88608	0.00157	0.75041	0.00013	0.93805	0.00011	0.48151	0.00024
K2Cd[Fe(CN)6]	464.3	P21/n	10.232	0.01557	7.41374	0.00416	7.05641	0.00416	89.8069	0.00118	535.277	0.92337	-0.03533	1e-05	-0.88271	0.00159	0.75056	0.00013	0.93828	0.00011	0.48164	0.00025
K2Cd[Fe(CN)6]	468.6	P21/n	10.234	0.00611	7.41378	0.00163	7.05907	0.00163	89.8089	0.00117	535.589	0.36255	-0.03507	1e-05	-0.87842	0.00158	0.75047	0.00013	0.93858	0.00011	0.48173	0.00025
K2Cd[Fe(CN)6]	472.7	P21/n	10.2362	0.03604	7.41375	0.00963	7.0616	0.00963	89.812	0.00125	535.89	2.13959	-0.03482	1e-05	-0.87445	0.00157	0.75046	0.00013	0.93886	0.00011	0.4816	0.00024
K2Cd[Fe(CN)6]	476.5	P21/n	10.2383	0.018	7.41378	0.00481	7.06408	0.00481	89.8135	0.00125	536.193	1.06893	-0.03458	1e-05	-0.86982	0.00159	0.75064	0.00013	0.93918	0.00011	0.48173	0.00025
K2Cd[Fe(CN)6]	481.4	P21/n	10.2407	0.01445	7.41375	0.00386	7.06694	0.00386	89.8181	0.0013	536.533	0.85884	-0.03429	1e-05	-0.86596	0.00158	0.75056	0.00013	0.93945	0.00011	0.48197	0.00025
K2Cd[Fe(CN)6]	485.5	P21/n	10.2429	0.01533	7.41378	0.0041	7.0695	0.0041	89.8204	0.00137	536.843	0.91128	-0.03404	1e-05	-0.86272	0.00155	0.75051	0.00013	0.93968	0.00011	0.48164	0.00025
K2Cd[Fe(CN)6]	489.3	P21/n	10.2449	0.01275	7.41377	0.00341	7.07178	0.00341	89.8255	0.00143	537.123	0.75763	-0.03382	1e-05	-0.85907	0.00154	0.75035	0.00013	0.93993	0.00011	0.48152	0.00025
K2Cd[Fe(CN)6]	493.3	P21/n	10.2468	0.01055	7.41381	0.00282	7.07407	0.00282	89.8257	0.00143	537.399	0.62767	-0.03359	1e-05	-0.8566	0.00154	0.75041	0.00013	0.94011	0.00011	0.48196	0.00025
K2Cd[Fe(CN)6]	497.1	P21/n	10.249	0.01506	7.41377	0.00402	7.07653	0.00402	89.8254	0.00145	537.7	0.8958	-0.03335	1e-05	-0.85333	0.00156	0.75066	0.00013	0.94034	0.00011	0.48208	0.00025
K2Cd[Fe(CN)6]	500.7	P21/n	10.2509	0.03118	7.41384	0.00833	7.07873	0.00833	89.8293	0.00149	537.971	1.85564	-0.03314	1e-05	-0.84739	0.00158	0.7505	0.00014	0.94075	0.00011	0.48223	0.00025
K2Cd[Fe(CN)6]	504.6	P21/n	10.2528	0.02912	7.41385	0.00778	7.08089	0.00778	89.8276	0.00147	538.236	1.73365	-0.03292	1e-05	-0.84735	0.00157	0.75052	0.00013	0.94075	0.00011	0.48237	0.00025
K2Cd[Fe(CN)6]	509.8	P21/n	10.2552	0.00615	7.41388	0.00164	7.08372	0.00164	89.833	0.00148	538.578	0.36697	-0.03265	1e-05	-0.84304	0.00156	0.75067	0.00013	0.94105	0.00011	0.48234	0.00025
K2Cd[Fe(CN)6]	513.7	P21/n	10.2573	0.01702	7.41396	0.00455	7.08599	0.00455	89.8336	0.00153	538.868	1.01402	-0.03243	1e-05	-0.83862	0.00158	0.75054	0.00013	0.94136	0.00011	0.48228	0.00025
K2Cd[Fe(CN)6]	517.9	P21/n	10.2592	0.02446	7.41414	0.00654	7.088	0.00654	89.8341	0.00146	539.131	1.45732	-0.03225	1e-05	-0.83914	0.00158	0.75066	0.00013	0.94133	0.00011	0.4823	0.00025
K2Cd[Fe(CN)6]	521.6	P21/n	10.261	0.00617	7.41425	0.00165	7.09005	0.00165	89.8391	0.00156	539.395	0.36857	-0.03206	1e-05	-0.83366	0.00159	0.75065	0.00013	0.94171	0.00011	0.48246	0.00026
K2Cd[Fe(CN)6]	526.1	P21/n	10.2632	0.008	7.41429	0.00214	7.09258	0.00214	89.8393	0.00156	539.705	0.47754	-0.03181	1e-05	-0.83007	0.00159	0.75087	0.00013	0.94196	0.00011	0.48243	0.00025
K2Cd[Fe(CN)6]	529.7	P21/n	10.2651	0.0112	7.41444	0.00299	7.09453	0.00299	89.8404	0.0016	539.962	0.66825	-0.03163	1e-05	-0.82734	0.00162	0.75079	0.00013	0.94215	0.00011	0.48228	0.00026
K2Cd[Fe(CN)6]	534.4	P21/n	10.2672	0.00927	7.41459	0.00248	7.09701	0.00248	89.8414	0.0016	540.275	0.55338	-0.0314	1e-05	-0.82561	0.00161	0.75077	0.00013	0.94227	0.00011	0.4825	0.00026
K2Cd[Fe(CN)6]	538.3	P21/n	10.269	0.03807	7.4148	0.01017	7.0988	0.01017	89.8448	0.00171	540.519	2.27258	-0.03125	1e-05	-0.82279	0.00164	0.75066	0.00014	0.94247	0.00011	0.48301	0.00026
K2Cd[Fe(CN)6]	542.3	P21/n	10.271	0.02144	7.41499	0.00573	7.10088	0.00573	89.8449	0.00165	540.795	1.28048	-0.03106	1e-05	-0.81891	0.00165	0.75066	0.00014	0.94274	0.00012	0.48288	0.00026
K2Cd[Fe(CN)6]	546.6	P21/n	10.273	0.01115	7.41513	0.00298	7.10309	0.00298	89.8461	0.00165	541.083	0.66575	-0.03085	1e-05	-0.81693	0.00166	0.75082	0.00014	0.94288	0.00012	0.483	0.00026
K2Cd[Fe(CN)6]	550.8	P21/n	10.2749	0.02917	7.41537	0.00779	7.10494	0.00779	89.8446	0.00169	541.34	1.74314	-0.0307	1e-05	-0.81524	0.00168	0.75086	0.00014	0.943	0.00012	0.48306	0.00027
K2Cd[Fe(CN)6]	554.7	P21/n	10.2769	0.01155	7.41555	0.00308	7.10712	0.00308	89.8483	0.00171	541.622	0.68978	-0.0305	1e-05	-0.81111	0.00169	0.75068	0.00014	0.94329	0.00012	0.48303	0.00027
K2Cd[Fe(CN)6]	558.6	P21/n	10.2785	0.02732	7.41584	0.0073	7.10888	0.0073	89.8498	0.00173	541.863	1.63365	-0.03035	1e-05	-0.80859	0.00171	0.75089	0.00014	0.94346	0.00012	0.48311	0.00027
K2Cd[Fe(CN)6]	563.2	P21/n	10.2806	0.01494	7.41606	0.00399	7.11114	0.00399	89.8471	0.0018	542.164	0.89338	-0.03015	1e-05	-0.80673	0.00173	0.75092	0.00014	0.94359	0.00012	0.48333	0.00027
K2Cd[Fe(CN)6]	567.3	P21/n	10.2825	0.03342	7.4163	0.00893	7.11303	0.00893	89.8472	0.00177	542.424	1.99958	-0.02999	1e-05	-0.80455	0.00177	0.751	0.00014	0.94375	0.00012	0.48331	0.00028
K2Cd[Fe(CN)6]	571.2	P21/n	10.2842	0.0104	7.41651	0.00278	7.11509	0.00278	89.8528	0.00178	542.689	0.62187	-0.0298	1e-05	-0.79997	0.00177	0.75082	0.00014	0.94407	0.00012	0.48344	0.00028
K2Cd[Fe(CN)6]	575.2	P21/n	10.2859	0.0215	7.41677	0.00574	7.11688	0.00574	89.8498	0.00177	542.934	1.28767	-0.02965	1e-05	-0.79847	0.00176	0.75086	0.00014	0.94417	0.00012	0.4835	0.00028
K2Cd[Fe(CN)6]	579.7	P21/n	10.2879	0.03123	7.41692	0.00834	7.11875	0.00834	89.8519	0.00183	543.192	1.87019	-0.02948	1e-05	-0.79641	0.00181	0.75087	0.00014	0.94432	0.00013	0.48373	0.00028
K2Cd[Fe(CN)6]	583.6	P21/n	10.2895	0.01849	7.41715	0.00494	7.1208	0.00494	89.8521	0.00175	543.451	1.10745	-0.0293	1e-05	-0.79236	0.0018	0.75078	0.00014	0.9446	0.00013	0.48346	0.00028
K2Cd[Fe(CN)6]	587.3	P21/n	10.2913	0.00963	7.41737	0.00257	7.12266	0.00257	89.8549	0.00177	543.7	0.57706	-0.02914	1e-05	-0.7892	0.00181	0.7508	0.00014	0.94482	0.00013	0.48359	0.00028
K2Cd[Fe(CN)6]	591.6	P21/n	10.2929	0.01314	7.41751	0.00351	7.12438	0.00351	89.8553	0.00181	543.929	0.78734	-0.02898	1e-05	-0.7863	0.00183	0.75091	0.00014	0.94502	0.00013	0.48362	0.00028
K2Cd[Fe(CN)6]	595.9	P21/n	10.2946	0.0317	7.4177	0.00847	7.12616	0.00847	89.8562	0.00186	544.167	1.90064	-0.02883	1e-05	-0.78435	0.00186	0.75079	0.00014	0.94516	0.00013	0.48409	0.00029
K2Cd[Fe(CN)6]	599.8	P21/n	10.2966	0.01563	7.41784	0.00418	7.12838	0.00418	89.8571	0.00183	544.451	0.93706	-0.02862	1e-05	-0.78088	0.00186	0.75084	0.00014	0.9454	0.00013	0.48372	0.00029
K2Cd[Fe(CN)6]	604.1	P21/n	10.2982	0.0285	7.418	0.00761	7.13023	0.00761	89.8585	0.00186	544.694	1.70975	-0.02845	1e-05	-0.7771	0.00187	0.75089	0.00014	0.94566	0.00013	0.48397	0.00029
K2Cd[Fe(CN)6]	608.1	P21/n	10.2999	0.04027	7.41813	0.01076	7.13209	0.01076	89.8587	0.00189	544.931	2.41736	-0.02828	1e-05	-0.77643	0.00189	0.75083	0.00014	0.94571	0.00013	0.4841	0.00029
K2Cd[Fe(CN)6]	612.1	P21/n	10.3017	0.05508	7.41827	0.01472	7.13411	0.01472	89.8601	0.00191	545.193	3.3067	-0.0281	1e-05	-0.77501	0.00193	0.75066	0.00014	0.94581	0.00014	0.48416	0.0003
K2Cd[Fe(CN)6]	616.2	P21/n	10.3034	0.00484	7.41839	0.00129	7.13601	0.00129	89.8631	0.0019	545.435	0.29124	-0.02792	1e-05	-0.77199	0.00193	0.75071	0.00014	0.94602	0.00013	0.48428	0.0003
K2Cd[Fe(CN)6]	620.5	P21/n	10.3052	0.01422	7.41845	0.0038	7.138	0.0038	89.8629	0.00191	545.689	0.8536	-0.02773	1e-05	-0.76931	0.00195	0.75078	0.00014	0.94621	0.00014	0.48417	0.0003
K2Cd[Fe(CN)6]	624	P21/n	10.3068	0.02231	7.41845	0.00596	7.13996	0.00596	89.8651	0.00192	545.926	1.34026	-0.02754	1e-05	-0.76308	0.00198	0.75089	0.00014	0.94665	0.00014	0.48432	0.0003
K2Cd[Fe(CN)6]	628.8	P21/n	10.3088	0.01119	7.4186	0.00299	7.14212	0.00299	89.8669	0.0019	546.204	0.67293	-0.02734	1e-05	-0.76079	0.00195	0.75087	0.00014	0.94681	0.00014	0.48418	0.0003
K2Cd[Fe(CN)6]	632.9	P21/n	10.3107	0.01908	7.41857	0.0051	7.14401	0.0051	89.8608	0.00182	546.447	1.14738	-0.02715	1e-05	-0.75736	0.00196	0.75074	0.00014	0.94705	0.00014	0.48482	0.0003
K2Cd[Fe(CN)6]	636.8	P21/n	10.3122	0.01031	7.41868	0.00276	7.1458	0.00276	89.86	0.00184	546.671	0.61987	-0.02698	1e-05	-0.75648	0.00198	0.75076	0.00015	0.94711	0.00014	0.48472	0.00031
K2Cd[Fe(CN)6]	640.7	P21/n	10.3143	0.03043	7.41873	0.00813	7.14826	0.00813	89.8616	0.00187	546.975	1.83112	-0.02674	1e-05	-0.75051	0.00203	0.75075	0.00014	0.94752	0.00014	0.48498	0.00031
K2Cd[Fe(CN)6]	645.1	P21/n	10.3159	0.00335	7.41881	0.0009	7.15012	0.0009	89.8604	0.00182	547.21	0.20213	-0.02657	1e-05	-0.74857	0.00203	0.75076	0.00014	0.94766	0.00014	0.48474	0.00031
K2Cd[Fe(CN)6]	649	P21/n	10.3178	0.01536	7.41883	0.00411	7.15227	0.00411	89.8609	0.00179	547.474	0.92523	-0.02636	1e-05	-0.74546	0.00204	0.75059	0.00014	0.94788	0.00014	0.48517	0.00031
K2Cd[Fe(CN)6]	653.1	P21/n	10.3196	0.0334	7.41878	0.00892	7.15427	0.00892	89.8608	0.0018	547.721	2.01098	-0.02615	1e-05	-0.74254	0.00208	0.75066	0.00014	0.94808	0.00015	0.4853	0.00031
K2Cd[Fe(CN)6]	657.1	P21/n	10.3208	0.01021	7.41862	0.00273	7.15591	0.00273	89.8637	0.00178	547.9	0.61475	-0.02598	1e-05	-0.73785	0.00212	0.7507	0.00015	0.94841	0.00015	0.48539	0.00032
K2Cd[Fe(CN)6]	661.1	P21/n	10.3221	0.01276	7.41829	0.00341	7.15765	0.00341	89.8641	0.00176	548.077	0.76825	-0.02577	1e-05	-0.73585	0.00213	0.75065	0.00015	0.94855	0.00015	0.48548	0.00032
K2Cd[Fe(CN)6]	665.5	P21/n	10.3232	0.02155	7.41785	0.00576	7.15928	0.00576	89.8648	0.00165	548.23	1.29838	-0.02557	1e-05	-0.73288	0.00213	0.75076	0.00015	0.94876	0.00015	0.48564	0.00032
K2Cd[Fe(CN)6]	669.3	P21/n	10.3245	0.01239	7.41741	0.00331	7.16097	0.00331	89.8642	0.0016	548.394	0.747	-0.02536	1e-05	-0.73011	0.00214	0.75078	0.00014	0.94895	0.00015	0.48569	0.00031
K2Cd[Fe(CN)6]	673	P21/n	10.3258	0.00452	7.41708	0.00121	7.16264	0.00121	89.8641	0.00152	548.566	0.27291	-0.02516	1e-05	-0.72785	0.00216	0.75085	0.00014	0.94911	0.00015	0.48557	0.00031
K2Cd[Fe(CN)6]	677.3	P21/n	10.327	0.01078	7.41679	0.00288	7.1643	0.00288	89.8667	0.00153	548.738	0.64943	-0.02497	1e-05	-0.72683	0.00214	0.75074	0.00015	0.94918	0.00015	0.4855	0.00032
K2Cd[Fe(CN)6]	681.3	P21/n	10.3281	0.00344	7.41656	0.00092	7.16557	0.00092	89.8704	0.00148	548.876	0.20783	-0.02482	1e-05	-0.72136	0.00215	0.74979	0.00015	0.94956	0.00015	0.48706	0.00033
K2Cd[Fe(CN)6]	686	P21/n	10.3298	0.00301	7.41636	0.0008	7.16747	0.0008	89.87	0.0014	549.096	0.18177	-0.02461	1e-05	-0.71718	0.00214	0.74946	0.00015	0.94985	0.00015	0.48731	0.00033
K2Cd[Fe(CN)6]	689.9	P21/n	10.3311	0.01541	7.4162	0.00412	7.16887	0.00412	89.8685	0.00129	549.261	0.92913	-0.02446	1e-05	-0.71588	0.00216	0.74943	0.00015	0.94995	0.00015	0.48762	0.00032
K2Cd[Fe(CN)6]	693.7	P21/n	10.3325	0.00309	7.41617	0.00083	7.17033	0.00083	89.8694	0.00123	549.445	0.18706	-0.02431	1e-05	-0.71133	0.00216	0.74943	0.00014	0.95026	0.00015	0.4879	0.00032
K2Cd[Fe(CN)6]	697.8	P21/n	10.334	0.00667	7.41617	0.00179	7.17179	0.00179	89.8715	0.00119	549.636	0.40314	-0.02416	1e-05	-0.70789	0.00217	0.74952	0.00015	0.9505	0.00015	0.48783	0.00032
K2Cd[Fe(CN)6]	701.9	P21/n	10.3354	0.00679	7.41622	0.00182	7.17318	0.00182	89.8718	0.00114	549.822	0.40982	-0.02403	1e-05	-0.70438	0.0022	0.74928	0.00014	0.95075	0.00015	0.4886	0.00031
K2Cd[Fe(CN)6]	706.5	P21/n	10.3368	0.01491	7.41629	0.00399	7.17431	0.00399	89.8715	0.00104	549.988	0.90045	-0.02393	1e-05	-0.70451	0.00213	0.74916	0.00014	0.95074	0.00015	0.48845	0.00031
K2Cd[Fe(CN)6]	710.4	P21/n	10.3381	0.00603	7.41625	0.00161	7.17547	0.00161	89.8721	0.00096	550.142	0.36488	-0.02381	1e-05	-0.70468	0.0021	0.74879	0.00013	0.95073	0.00015	0.48898	0.00031
K2Cd[Fe(CN)6]	714.5	P21/n	10.3392	0.00416	7.41624	0.00111	7.17643	0.00111	89.8723	0.00092	550.27	0.25109	-0.02371	1e-05	-0.70243	0.00211	0.74886	0.00013	0.95089	0.00015	0.48969	0.00031
K2Cd[Fe(CN)6]	718.4	P21/n	10.3399	0.00567	7.41614	0.00152	7.17724	0.00152	89.8741	0.0009	550.368	0.34284	-0.02362	0	-0.69966	0.00213	0.7489	0.00013	0.95108	0.00015	0.48966	0.00031
K2Cd[Fe(CN)6]	722.4	P21/n	10.3411	0.01149	7.41605	0.00307	7.17841	0.00307	89.874	0.0009	550.511	0.69397	-0.0235	0	-0.69677	0.00218	0.74885	0.00014	0.95128	0.00015	0.48986	0.00032
K2Cd[Fe(CN)6]	726.5	P21/n	10.3421	0.00291	7.4159	0.00078	7.17945	0.00078	89.876	0.00093	550.631	0.17562	-0.02338	0	-0.6987	0.00223	0.74879	0.00014	0.95115	0.00016	0.48995	0.00032
K2Cd[Fe(CN)6]	730.5	P21/n	10.3429	0.0037	7.41572	0.00099	7.18043	0.00099	89.8767	0.00095	550.738	0.22375	-0.02327	1e-05	-0.69472	0.00232	0.74868	0.00014	0.95143	0.00016	0.49057	0.00033
K2Cd[Fe(CN)6]	734.6	P21/n	10.3442	0.01355	7.41545	0.00362	7.18198	0.00362	89.877	0.00097	550.908	0.8189	-0.02309	1e-05	-0.69355	0.00241	0.74863	0.00014	0.95151	0.00017	0.49023	0.00034
K2Cd[Fe(CN)6]	738.2	P21/n	10.3452	0.00505	7.41521	0.00135	7.18317	0.00135	89.8776	0.001	551.033	0.30559	-0.02294	1e-05	-0.69012	0.00251	0.74858	0.00015	0.95175	0.00018	0.49073	0.00035
K2Cd[Fe(CN)6]	742.6	P21/n	10.346	0.00477	7.41489	0.00127	7.18411	0.00127	89.8768	0.00071	551.121	0.28843	-0.02282	1e-05	-0.68946	0.00238	0.74862	0.00013	0.95179	0.00017	0.4907	0.00031
K2Cd[Fe(CN)6]	747.1	P21/n	10.3472	0.00688	7.41458	0.00184	7.18581	0.00184	89.8773	0.00073	551.296	0.41603	-0.02262	1e-05	-0.68765	0.00247	0.74876	0.00013	0.95192	0.00017	0.49072	0.00032
K2Cd[Fe(CN)6]	751.1	P21/n	10.3487	0.00608	7.41426	0.00163	7.18766	0.00163	89.8781	0.00077	551.493	0.36767	-0.02241	1e-05	-0.68559	0.0026	0.74872	0.00014	0.95206	0.00018	0.49086	0.00033
K2Cd[Fe(CN)6]	754.9	P21/n	10.3497	0.01282	7.41388	0.00343	7.18904	0.00343	89.8793	0.00084	551.626	0.77541	-0.02223	1e-05	-0.68972	0.0027	0.74872	0.00015	0.95177	0.00019	0.49065	0.00035
K2Cd[Fe(CN)6]	759.1	P21/n	10.3508	0.01605	7.41351	0.00429	7.19059	0.00429	89.88	0.00086	551.776	0.97122	-0.02204	1e-05	-0.68586	0.00283	0.74871	0.00015	0.95204	0.0002	0.49083	0.00036
K2Cd[Fe(CN)6]	763.4	P21/n	10.3521	0.00227	7.41315	0.00061	7.1923	0.00061	89.8809	0.0009	551.949	0.13764	-0.02184	1e-05	-0.68819	0.00295	0.74869	0.00016	0.95188	0.00021	0.49098	0.00038
K2Cd[Fe(CN)6]	767.3	P21/n	10.3534	0.0085	7.41274	0.00227	7.19404	0.00227	89.881	0.00098	552.121	0.51432	-0.02162	1e-05	-0.68694	0.00312	0.74864	0.00017	0.95197	0.00022	0.49079	0.0004
K2Cd[Fe(CN)6]	771.5	P21/n	10.3545	0.00579	7.4123	0.00155	7.19558	0.00155	89.8811	0.00103	552.264	0.35083	-0.02143	1e-05	-0.68909	0.00322	0.74866	0.00017	0.95182	0.00023	0.49106	0.00041
K2Cd[Fe(CN)6]	775.5	P21/n	10.356	0.00422	7.41185	0.00113	7.19767	0.00113	89.8821	0.00108	552.472	0.25559	-0.02118	1e-05	-0.68986	0.00337	0.7488	0.00018	0.95176	0.00024	0.49112	0.00043
K2Cd[Fe(CN)6]	779.5	P21/n	10.3569	0.03075	7.41145	0.00822	7.19904	0.00822	89.8826	0.00114	552.596	1.86196	-0.021	1e-05	-0.69108	0.00349	0.74871	0.00019	0.95168	0.00024	0.49109	0.00045
K2Cd[Fe(CN)6]	783.8	P21/n	10.3585	0.00274	7.411	0.00073	7.20123	0.00073	89.8838	0.00121	552.814	0.16657	-0.02074	1e-05	-0.69583	0.00361	0.74878	0.0002	0.95135	0.00025	0.4912	0.00047
K2Cd[Fe(CN)6]	787.8	P21/n	10.3597	0.03454	7.41057	0.00923	7.20294	0.00923	89.8842	0.00128	552.975	2.09265	-0.02053	1e-05	-0.69852	0.00371	0.7487	0.0002	0.95116	0.00026	0.4913	0.00049
K2Cd[Fe(CN)6]	791.9	P21/n	10.3607	0.0031	7.4101	0.00083	7.20459	0.00083	89.8849	0.00136	553.125	0.18811	-0.02032	1e-05	-0.70199	0.00383	0.74876	0.00021	0.95092	0.00027	0.49138	0.00051
K2Cd[Fe(CN)6]	795.8	P21/n	10.3621	0.0118	7.40967	0.00315	7.20649	0.00315	89.8855	0.0014	553.311	0.71499	-0.02009	1e-05	-0.7058	0.00392	0.74887	0.00022	0.95065	0.00027	0.49112	0.00052
K2Cd[Fe(CN)6]	800.2	P21/n	10.3634	0.01824	7.4092	0.00487	7.20847	0.00487	89.8863	0.0015	553.499	1.10569	-0.01985	1e-05	-0.70918	0.00407	0.74881	0.00023	0.95041	0.00028	0.49124	0.00055
K2Cd[Fe(CN)6]	804.1	P21/n	10.3643	0.00932	7.40871	0.00249	7.20995	0.00249	89.8867	0.00162	553.625	0.56455	-0.01965	1e-05	-0.71159	0.00418	0.74892	0.00024	0.95025	0.00029	0.49154	0.00057
K2Cd[Fe(CN)6]	808.2	P21/n	10.3658	0.0182	7.40817	0.00486	7.21215	0.00486	89.8884	0.00175	553.829	1.10346	-0.01938	1e-05	-0.71657	0.00435	0.74885	0.00025	0.9499	0.0003	0.49131	0.00059
K2Cd[Fe(CN)6]	812.1	P21/n	10.3667	0.05783	7.40764	0.01545	7.21381	0.01545	89.8893	0.00184	553.968	3.50721	-0.01917	1e-05	-0.71812	0.00451	0.74884	0.00026	0.94979	0.00032	0.49116	0.00061
K2Cd[Fe(CN)6]	816.7	P21/n	10.3676	0.00952	7.4069	0.00254	7.2156	0.00254	89.8943	0.00212	554.098	0.57719	-0.01892	1e-05	-0.71847	0.00474	0.74902	0.00027	0.94976	0.00033	0.49136	0.00065
K2Cd[Fe(CN)6]	820.6	P21/n	10.3684	0.0057	7.40603	0.00153	7.21755	0.00153	89.9015	0.00241	554.223	0.34642	-0.01864	1e-05	-0.71775	0.00501	0.74889	0.00029	0.94982	0.00035	0.49133	0.00069
K2Cd[Fe(CN)6]	824.5	P21/n	10.3686	0.00947	7.40488	0.00253	7.21902	0.00253	89.9164	0.00317	554.265	0.57509	-0.01838	1e-05	-0.71842	0.00525	0.74874	0.0003	0.94977	0.00037	0.49128	0.00073
K2Cd[Fe(CN)6]	828.5	P21/n	10.369	0.04057	7.40346	0.01085	7.22096	0.01085	89.9383	0.0038	554.33	2.46229	-0.01805	1e-05	-0.71361	0.00546	0.74869	0.00031	0.9501	0.00038	0.49107	0.00076
K2Cd[Fe(CN)6]	832.6	P21/n	10.3694	0.06644	7.40175	0.01776	7.22246	0.01776	89.9586	0.00437	554.336	4.03141	-0.01773	1e-05	-0.70781	0.00565	0.7484	0.00032	0.95051	0.00039	0.49158	0.00078
K2Cd[Fe(CN)6]	837	P21/n	10.3701	0.04903	7.3998	0.01311	7.22396	0.01311	89.9723	0.00462	554.344	2.9742	-0.01739	1e-05	-0.70247	0.00586	0.74835	0.00035	0.95088	0.00041	0.49158	0.0008
K2Cd[Fe(CN)6]	841	P21/n	10.3707	0.04869	7.39793	0.01301	7.22511	0.01301	89.9699	0.00454	554.324	2.95352	-0.01709	1e-05	-0.69648	0.00611	0.74837	0.00035	0.9513	0.00043	0.49187	0.00085
K2Cd[Fe(CN)6]	845.2	P21/n	10.3723	0.01029	7.39622	0.00274	7.2264	0.00274	89.9647	0.00485	554.378	0.62531	-0.01679	2e-05	-0.68606	0.00656	0.74844	0.00036	0.95203	0.00046	0.49093	0.00088	93	P4/mnc	7.33026	0.00374	10.3255	0.00427	554.819	0.64362	7
K2Cd[Fe(CN)6]	849	P21/n	10.3734	0.05066	7.39455	0.01355	7.22824	0.01355	89.9702	0.0049	554.451	3.07432	-0.01644	2e-05	-0.6797	0.00687	0.74848	0.00037	0.95248	0.00048	0.49078	0.00091	91.6667	P4/mnc	7.33096	0.01792	10.327	0.01925	555.003	3.07908	8.33333
K2Cd[Fe(CN)6]	853.3	P21/n	10.374	0.04235	7.39297	0.01133	7.22975	0.01133	89.9717	0.00488	554.482	2.57082	-0.01614	2e-05	-0.66858	0.00724	0.74823	0.00039	0.95325	0.00051	0.49079	0.00094	91.3978	P4/mnc	7.33183	0.01495	10.3282	0.01601	555.197	2.56847	8.60215
K2Cd[Fe(CN)6]	857	P21/n	10.375	0.0146	7.39145	0.0039	7.23148	0.0039	89.9741	0.00496	554.553	0.88505	-0.01582	2e-05	-0.65828	0.00761	0.74849	0.0004	0.95397	0.00053	0.49065	0.00099	90	P4/mnc	7.33242	0.00515	10.3294	0.00546	555.355	0.8853	10
K2Cd[Fe(CN)6]	861.2	P21/n	10.3765	0.11436	7.39011	0.03057	7.23409	0.03057	89.9746	0.00512	554.734	6.94079	-0.01543	2e-05	-0.64535	0.00817	0.74839	0.00042	0.95488	0.00057	0.49136	0.00104	89.7727	P4/mnc	7.33376	0.04041	10.3307	0.04321	555.628	6.9483	10.2273
K2Cd[Fe(CN)6]	865.4	P21/n	10.3777	0.02438	7.38864	0.00652	7.23625	0.00652	89.976	0.00516	554.853	1.47992	-0.01507	2e-05	-0.63552	0.00854	0.74839	0.00043	0.95556	0.0006	0.49135	0.00108	89.5349	P4/mnc	7.33478	0.00862	10.332	0.00925	555.851	1.48234	10.4651
K2Cd[Fe(CN)6]	869.6	P21/n	10.3786	0.03215	7.3874	0.00859	7.23812	0.00859	89.9773	0.00521	554.951	1.95216	-0.01476	2e-05	-0.62462	0.009	0.74851	0.00044	0.95633	0.00063	0.49104	0.00109	88.0952	P4/mnc	7.33575	0.01136	10.3328	0.01215	556.043	1.95441	11.9048
K2Cd[Fe(CN)6]	873.8	P21/n	10.3798	0.02054	7.38611	0.00549	7.24054	0.00549	89.9791	0.00543	555.107	1.24741	-0.01439	2e-05	-0.61454	0.00946	0.74851	0.00045	0.95703	0.00066	0.49146	0.00114	87.8049	P4/mnc	7.33696	0.00726	10.334	0.00777	556.291	1.24903	12.1951
